# Supplementary material for: 1-(4-Bromo­phen­yl)-3-butano­ylthio­urea
Source: Acta Crystallogr Sect E Struct Rep Online. 2010 Dec 8;67(Pt 1):o46. doi: 10.1107/S1600536810050373 (PMC3050228; doi:10.1107/S1600536810050373)
Supplement: Supplementary file 1 [file e-67-00o46-sup1.cif]

##############################################################################
###                                                                        ###
###        Electronic paper (Acta Crystallographica Section E)             ###
###                                                                        ###
##############################################################################
#                                                                            #
# This CIF contains the data in a paper accepted for publication in Acta     #
# Crystallographica Section E. It conforms to the requirements of Notes      #
# for Authors for Section E, and has been peer reviewed under the auspices   #
# of the IUCr Commission on Journals.                                        #
#                                                                            #
# Full details of the Crystallographic Information File format               #
# are given in the paper "The Crystallographic Information File (CIF):       #
# a New Standard Archive File for Crystallography" by S. R. Hall, F. H.      #
# Allen and I. D. Brown [Acta Cryst. (1991), A47, 655-685].                  #
#                                                                            #
# The current version of the core CIF dictionary is obtainable from          #
# ftp://ftp.iucr.org/pub/cif_core.dic. The current version number is 2.4.    #
#                                                                            #
# Software is freely available for graphical display of the structure(s) in  #
# this CIF.  For information consult the CIF home page http://www.iucr.org/  #
# cif/home.html                                                              #
#                                                                            #
# This file may be used for bona fide research purposes within the           #
# scientific community so long as proper attribution is given to the journal # 
# article from which it was obtained.                                        #
#                                                                            #
##############################################################################
                                             
data_global
_audit_creation_method     SHELXL-97
_journal_date_recd_electronic     2010-11-08
_journal_date_accepted     2010-12-01
_journal_name_full     'Acta Crystallographica, Section E'
_journal_year     2011
_journal_volume     67
_journal_issue      1
_journal_page_first     o46
_journal_page_last     o46
_journal_paper_category     QO
_journal_coeditor_code     IM2247
_publ_contact_author_name     'Saeed, Sohail'
_publ_contact_author_address
;
Department of Chemistry, Research Complex
Allama Iqbal Open University
Islamabad, Pakistan
;
_publ_contact_author_email     sohail262001@yahoo.com
_publ_contact_author_fax     092-51-925-0081
_publ_contact_author_phone     092-51-925-0081
_publ_section_title
;
1-(4-Bromophenyl)-3-butanoylthiourea
;
loop_
    _publ_author_name
    _publ_author_footnote
    _publ_author_address
    'Saeed, Sohail' .
;
Department of Chemistry, Research Complex
Allama Iqbal Open University
Islamabad, Pakistan
;
    'Rashid, Naghmana' .
;
Department of Chemistry, Research Complex
Allama Iqbal Open University
Islamabad, Pakistan
;
    'Jasinski, Jerry P.' .
;
Department of Chemistry
Keene State College
229 Main Street
Keene, NH 03435-2001, USA
;
    'Butcher, Ray J.' .
;
Department of Chemistry
Howard University
525 College Street NW, Washington, DC 20059
USA
;
    'Shoaib, Muhammad' .
;
National Engineering & Scientific Commission
PO Box 2801
Islamabad, Pakistan
;
data_I
_chemical_name_systematic
;
1-(4-Bromophenyl)-3-butanoylthiourea
;
_chemical_name_common     ?
_chemical_formula_moiety     'C11 H13 Br N2 O S'
_chemical_formula_sum     'C11 H13 Br N2 O S'
_chemical_formula_iupac     'C11 H13 Br N2 O S'
_chemical_formula_weight     301.20
_chemical_melting_point     409
_symmetry_cell_setting     triclinic
_symmetry_space_group_name_H-M     'P -1'
_symmetry_space_group_name_Hall     '-P 1'
loop_
    _symmetry_equiv_pos_as_xyz
    'x, y, z'
    '-x, -y, -z'
_cell_length_a     6.1746(3)
_cell_length_b     10.7883(4)
_cell_length_c     19.6450(8)
_cell_angle_alpha     87.719(3)
_cell_angle_beta     81.557(4)
_cell_angle_gamma     76.047(4)
_cell_volume     1256.23(9)
_cell_formula_units_Z     4
_cell_measurement_reflns_used     6019
_cell_measurement_theta_min     5.0763
_cell_measurement_theta_max     28.4440
_cell_measurement_temperature     123(2)
_exptl_crystal_description     prism
_exptl_crystal_colour     colorless
_exptl_crystal_size_max     0.53
_exptl_crystal_size_mid     0.24
_exptl_crystal_size_min     0.11
_exptl_crystal_density_diffrn     1.593
_exptl_crystal_density_meas     ?
_exptl_crystal_density_method     'not measured'
_exptl_crystal_F_000     608
_exptl_absorpt_coefficient_mu     3.419
_exptl_absorpt_correction_type     multi-scan
_exptl_absorpt_process_details
;
(CrysAlis RED; Oxford Diffraction, 2007)
;
_exptl_absorpt_correction_T_min     0.18741
_exptl_absorpt_correction_T_max     1.00000
_exptl_special_details
;
;
_diffrn_ambient_temperature     123(2)
_diffrn_radiation_type     MoK\a
_diffrn_radiation_wavelength     0.71073
_diffrn_radiation_source     'Enhance (Mo) X-ray Source'
_diffrn_radiation_monochromator     graphite
_diffrn_measurement_device_type     'Oxford Diffraction Xcalibur Ruby Gemini'
_diffrn_measurement_method     \w
_diffrn_detector_area_resol_mean     10.5081
_diffrn_reflns_number     13276
_diffrn_reflns_av_R_equivalents     0.0543
_diffrn_reflns_av_sigmaI/netI     0.0866
_diffrn_reflns_theta_min     5.09
_diffrn_reflns_theta_max     28.51
_diffrn_reflns_theta_full     25.00
_diffrn_measured_fraction_theta_max     0.839
_diffrn_measured_fraction_theta_full     0.990
_diffrn_reflns_limit_h_min     -8
_diffrn_reflns_limit_h_max     8
_diffrn_reflns_limit_k_min     -13
_diffrn_reflns_limit_k_max     14
_diffrn_reflns_limit_l_min     -24
_diffrn_reflns_limit_l_max     26
_diffrn_standards_number     ?
_diffrn_standards_interval_count     ?
_diffrn_standards_interval_time     ?
_diffrn_standards_decay_%     ?
_refine_special_details
;
Refinement of <i>F</i>^2^ against ALL reflections. The weighted <i>R</i>-factor
<i>wR</i> and goodness of fit <i>S</i> are based on <i>F</i>^2^, conventional
<i>R</i>-factors <i>R</i> are based on <i>F</i>, with <i>F</i> set to zero for
negative <i>F</i>^2^. The threshold expression of <i>F</i>^2^ >
\s(<i>F</i>^2^) is used only for calculating <i>R</i>-factors(gt) <i>etc</i>.
and is not relevant to the choice of reflections for refinement.
<i>R</i>-factors based on <i>F</i>^2^ are statistically about twice as large
as those based on <i>F</i>, and <i>R</i>- factors based on ALL data will be
even larger.
;
_reflns_number_total     5362
_reflns_number_gt     3535
_reflns_threshold_expression     I>2\s(I)
_refine_ls_structure_factor_coef     Fsqd
_refine_ls_matrix_type     full
_refine_ls_R_factor_all     0.0784
_refine_ls_R_factor_gt     0.0433
_refine_ls_wR_factor_gt     0.0886
_refine_ls_wR_factor_ref     0.0952
_refine_ls_goodness_of_fit_ref     0.915
_refine_ls_restrained_S_all     0.923
_refine_ls_number_reflns     5362
_refine_ls_number_parameters     307
_refine_ls_number_restraints     18
_refine_ls_hydrogen_treatment     constr
_refine_ls_weighting_scheme     calc
_refine_ls_weighting_details
                 'calc w=1/[\s^2^(Fo^2^)+(0.0504P)^2^] where P=(Fo^2^+2Fc^2^)/3'
_atom_sites_solution_hydrogens     geom
_atom_sites_solution_primary     direct
_atom_sites_solution_secondary     difmap
_refine_ls_shift/su_max     0.001
_refine_ls_shift/su_mean     0.000
_refine_diff_density_max     0.834
_refine_diff_density_min     -0.738
_refine_ls_extinction_method     none
_refine_ls_extinction_coef     ?
loop_
    _atom_type_symbol
    _atom_type_description
    _atom_type_scat_dispersion_real
    _atom_type_scat_dispersion_imag
    _atom_type_scat_source
    'C' 'C' 0.0033 0.0016
                         'International Tables Vol C Tables 4.2.6.8 and 6.1.1.4'
    'H' 'H' 0.0000 0.0000
                         'International Tables Vol C Tables 4.2.6.8 and 6.1.1.4'
    'Br' 'Br' -0.2901 2.4595
                         'International Tables Vol C Tables 4.2.6.8 and 6.1.1.4'
    'N' 'N' 0.0061 0.0033
                         'International Tables Vol C Tables 4.2.6.8 and 6.1.1.4'
    'O' 'O' 0.0106 0.0060
                         'International Tables Vol C Tables 4.2.6.8 and 6.1.1.4'
    'S' 'S' 0.1246 0.1234
                         'International Tables Vol C Tables 4.2.6.8 and 6.1.1.4'
_computing_data_collection     '<i>CrysAlis PRO</i> (Oxford Diffraction, 2007)'
_computing_cell_refinement     '<i>CrysAlis RED</i> (Oxford Diffraction, 2007)'
_computing_data_reduction     '<i>CrysAlis RED</i> (Oxford Diffraction, 2007)'
_computing_structure_solution     '<i>SHELXS97</i> (Sheldrick, 2008)'
_computing_structure_refinement     '<i>SHELXL97</i> (Sheldrick, 2008)'
_computing_molecular_graphics     '<i>SHELXTL</i> (Sheldrick, 2008)'
_computing_publication_material     '<i>PLATON</i> (Spek, 2009)'
loop_
    _atom_site_type_symbol
    _atom_site_label
    _atom_site_fract_x
    _atom_site_fract_y
    _atom_site_fract_z
    _atom_site_U_iso_or_equiv
    _atom_site_adp_type
    _atom_site_calc_flag
    _atom_site_refinement_flags
    _atom_site_occupancy
    _atom_site_disorder_assembly
    _atom_site_disorder_group
    Br Br1A 1.12197(6) 0.33692(3) 0.30413(2) 0.02775(12) Uani d . 1 . .
    S S1A 0.6977(2) 0.04500(13) 0.07060(6) 0.0486(3) Uani d . 1 A .
    O O1A 0.3799(6) 0.4183(4) -0.03038(17) 0.0751(13) Uani d D 1 . .
    N N1A 0.6368(5) 0.2974(4) 0.06119(16) 0.0360(8) Uani d . 1 A .
    H H1AA 0.5835 0.3690 0.0398 0.043 Uiso calc R 1 . .
    N N2A 0.4761(6) 0.2029(4) -0.01539(17) 0.0454(10) Uani d PD 0.468(6) A 1
    H H2AB 0.4692 0.1311 -0.0337 0.054 Uiso calc PR 0.468(6) A 1
    N N2C 0.4761(6) 0.2029(4) -0.01539(17) 0.0454(10) Uani d P 0.532(6) A 2
    H H2CA 0.4577 0.1312 -0.0308 0.054 Uiso calc PR 0.532(6) A 2
    C C1A 0.7542(6) 0.3041(4) 0.11839(19) 0.0267(9) Uani d . 1 . .
    C C2A 0.9809(6) 0.2465(4) 0.11540(19) 0.0276(9) Uani d . 1 . .
    H H2AA 1.0608 0.1997 0.0758 0.033 Uiso calc R 1 . .
    C C3A 1.0908(6) 0.2578(4) 0.17075(19) 0.0256(9) Uani d . 1 . .
    H H3AA 1.2470 0.2195 0.1694 0.031 Uiso calc R 1 . .
    C C4A 0.9692(6) 0.3256(3) 0.22803(19) 0.0239(8) Uani d . 1 . .
    C C5A 0.7432(6) 0.3813(3) 0.23116(19) 0.0252(9) Uani d . 1 . .
    H H5AA 0.6621 0.4271 0.2710 0.030 Uiso calc R 1 . .
    C C6A 0.6355(6) 0.3701(3) 0.1759(2) 0.0264(9) Uani d . 1 . .
    H H6AA 0.4791 0.4080 0.1775 0.032 Uiso calc R 1 . .
    C C7A 0.6030(6) 0.1894(5) 0.0382(2) 0.0380(11) Uani d . 1 . .
    C C8A 0.359(8) 0.3127(6) -0.044(2) 0.066(3) Uani d PDU 0.468(6) A 1
    C C9A 0.1864(14) 0.2620(8) -0.0861(4) 0.0248(13) Uani d P 0.468(6) A 1
    H H9AA 0.2727 0.2012 -0.1225 0.030 Uiso calc PR 0.468(6) A 1
    H H9AB 0.0892 0.2179 -0.0543 0.030 Uiso calc PR 0.468(6) A 1
    C C10A 0.047(4) 0.375(3) -0.1171(9) 0.045(3) Uani d P 0.468(6) A 1
    H H10A 0.1473 0.4270 -0.1415 0.054 Uiso calc PR 0.468(6) A 1
    H H10B -0.0541 0.4286 -0.0799 0.054 Uiso calc PR 0.468(6) A 1
    C C11A -0.095(6) 0.340(4) -0.1676(15) 0.044(5) Uani d P 0.468(6) A 1
    H H11A -0.1511 0.4151 -0.1954 0.066 Uiso calc PR 0.468(6) A 1
    H H11B -0.2221 0.3113 -0.1419 0.066 Uiso calc PR 0.468(6) A 1
    H H11C -0.0014 0.2714 -0.1977 0.066 Uiso calc PR 0.468(6) A 1
    C C8C 0.375(7) 0.3120(5) -0.0481(19) 0.066(3) Uani d PDU 0.532(6) A 2
    C C9C 0.2633(12) 0.3155(7) -0.1089(4) 0.0248(13) Uani d P 0.532(6) A 2
    H H9CA 0.2977 0.2288 -0.1287 0.030 Uiso calc PR 0.532(6) A 2
    H H9CB 0.3200 0.3727 -0.1441 0.030 Uiso calc PR 0.532(6) A 2
    C C10C 0.008(4) 0.364(2) -0.0892(8) 0.045(3) Uani d P 0.532(6) A 2
    H H10C -0.0407 0.3218 -0.0460 0.054 Uiso calc PR 0.532(6) A 2
    H H10D -0.0280 0.4570 -0.0809 0.054 Uiso calc PR 0.532(6) A 2
    C C11C -0.119(5) 0.338(3) -0.1444(11) 0.044(5) Uani d P 0.532(6) A 2
    H H11D -0.2794 0.3790 -0.1325 0.066 Uiso calc PR 0.532(6) A 2
    H H11E -0.1006 0.2454 -0.1484 0.066 Uiso calc PR 0.532(6) A 2
    H H11F -0.0604 0.3718 -0.1885 0.066 Uiso calc PR 0.532(6) A 2
    Br Br1B 0.29893(6) -0.08278(4) 0.22800(2) 0.03337(13) Uani d . 1 . .
    S S1B 0.40894(16) 0.38143(8) 0.43013(5) 0.0282(2) Uani d . 1 . .
    O O1B 0.9939(4) 0.1368(2) 0.52752(12) 0.0214(5) Uani d D 1 . .
    N N1B 0.7056(5) 0.1586(3) 0.43688(15) 0.0199(7) Uani d . 1 . .
    H H1BA 0.8214 0.1106 0.4543 0.024 Uiso calc R 1 . .
    N N2B 0.7405(5) 0.3202(3) 0.50548(14) 0.0214(7) Uani d D 1 . .
    H H2BB 0.6938 0.4015 0.5166 0.026 Uiso calc R 1 . .
    C C1B 0.6082(5) 0.1031(3) 0.38714(17) 0.0170(8) Uani d . 1 . .
    C C2B 0.7103(6) 0.0919(3) 0.31965(18) 0.0199(8) Uani d . 1 . .
    H H2BA 0.8430 0.1217 0.3062 0.024 Uiso calc R 1 . .
    C C3B 0.6197(6) 0.0373(3) 0.27136(19) 0.0223(8) Uani d . 1 . .
    H H3BA 0.6885 0.0297 0.2247 0.027 Uiso calc R 1 . .
    C C4B 0.4275(6) -0.0060(3) 0.29247(19) 0.0214(8) Uani d . 1 . .
    C C5B 0.3250(6) 0.0038(3) 0.35972(19) 0.0222(8) Uani d . 1 . .
    H H5BA 0.1928 -0.0266 0.3732 0.027 Uiso calc R 1 . .
    C C6B 0.4171(6) 0.0584(3) 0.40740(19) 0.0217(8) Uani d . 1 . .
    H H6BA 0.3489 0.0652 0.4541 0.026 Uiso calc R 1 . .
    C C7B 0.6293(6) 0.2788(3) 0.45781(17) 0.0196(8) Uani d . 1 . .
    C C8B 0.9147(5) 0.2507(3) 0.53771(17) 0.0188(8) Uani d D 1 . .
    C C9B 0.9965(6) 0.3278(3) 0.58645(19) 0.0227(8) Uani d . 1 . .
    H H9BA 0.8748 0.3570 0.6252 0.027 Uiso calc R 1 . .
    H H9BB 1.0303 0.4045 0.5620 0.027 Uiso calc R 1 . .
    C C10B 1.2057(6) 0.2531(3) 0.6150(2) 0.0286(9) Uani d . 1 . .
    H H10E 1.3226 0.2162 0.5763 0.034 Uiso calc R 1 . .
    H H10F 1.1680 0.1817 0.6437 0.034 Uiso calc R 1 . .
    C C11B 1.2993(7) 0.3366(4) 0.6579(2) 0.0366(10) Uani d . 1 . .
    H H11G 1.4383 0.2862 0.6732 0.055 Uiso calc R 1 . .
    H H11H 1.1881 0.3682 0.6981 0.055 Uiso calc R 1 . .
    H H11I 1.3319 0.4090 0.6301 0.055 Uiso calc R 1 . .
loop_
    _atom_site_aniso_label
    _atom_site_aniso_U_11
    _atom_site_aniso_U_22
    _atom_site_aniso_U_33
    _atom_site_aniso_U_12
    _atom_site_aniso_U_13
    _atom_site_aniso_U_23
    Br1A 0.0310(2) 0.0221(2) 0.0329(2) -0.00409(16) -0.01694(17) -0.00039(17)
    S1A 0.0591(8) 0.0681(8) 0.0314(6) -0.0304(7) -0.0239(5) 0.0060(6)
    O1A 0.079(3) 0.080(3) 0.047(2) 0.038(2) -0.039(2) -0.024(2)
    N1A 0.0339(19) 0.055(2) 0.0200(18) -0.0100(17) -0.0101(15) 0.0062(17)
    N2A 0.033(2) 0.071(3) 0.026(2) 0.0062(19) -0.0118(16) -0.0179(19)
    N2C 0.033(2) 0.071(3) 0.026(2) 0.0062(19) -0.0118(16) -0.0179(19)
    C1A 0.030(2) 0.035(2) 0.017(2) -0.0117(18) -0.0078(16) 0.0106(17)
    C2A 0.028(2) 0.038(2) 0.018(2) -0.0102(18) -0.0037(16) 0.0027(18)
    C3A 0.0193(19) 0.030(2) 0.029(2) -0.0085(17) -0.0036(16) 0.0036(18)
    C4A 0.030(2) 0.0193(19) 0.029(2) -0.0116(17) -0.0162(17) 0.0082(16)
    C5A 0.027(2) 0.0217(19) 0.028(2) -0.0061(17) -0.0066(17) -0.0009(16)
    C6A 0.021(2) 0.025(2) 0.034(2) -0.0037(16) -0.0096(17) 0.0024(18)
    C7A 0.024(2) 0.070(3) 0.020(2) -0.010(2) -0.0043(17) -0.003(2)
    C8A 0.050(5) 0.091(4) 0.038(4) 0.037(3) -0.022(4) -0.034(3)
    C9A 0.032(4) 0.025(3) 0.022(3) -0.014(2) -0.007(3) -0.002(3)
    C10A 0.033(8) 0.056(6) 0.049(11) -0.013(4) -0.010(8) -0.004(10)
    C11A 0.036(6) 0.049(3) 0.055(15) -0.014(4) -0.024(9) 0.009(10)
    C8C 0.050(5) 0.091(4) 0.038(4) 0.037(3) -0.022(4) -0.034(3)
    C9C 0.032(4) 0.025(3) 0.022(3) -0.014(2) -0.007(3) -0.002(3)
    C10C 0.033(8) 0.056(6) 0.049(11) -0.013(4) -0.010(8) -0.004(10)
    C11C 0.036(6) 0.049(3) 0.055(15) -0.014(4) -0.024(9) 0.009(10)
    Br1B 0.0354(2) 0.0344(2) 0.0352(3) -0.01105(19) -0.01454(18) -0.00672(19)
    S1B 0.0362(6) 0.0152(5) 0.0327(6) 0.0040(4) -0.0195(4) -0.0041(4)
    O1B 0.0235(13) 0.0133(12) 0.0262(14) -0.0003(11) -0.0065(11) -0.0011(11)
    N1B 0.0211(15) 0.0125(15) 0.0247(17) 0.0024(12) -0.0080(13) -0.0045(13)
    N2B 0.0286(17) 0.0113(14) 0.0233(17) 0.0020(13) -0.0105(13) -0.0025(13)
    C1B 0.0212(18) 0.0084(16) 0.021(2) 0.0001(14) -0.0076(15) 0.0001(14)
    C2B 0.0202(18) 0.0138(17) 0.026(2) -0.0039(15) -0.0037(15) 0.0014(15)
    C3B 0.026(2) 0.0197(19) 0.0192(19) -0.0004(16) -0.0036(15) -0.0008(15)
    C4B 0.027(2) 0.0111(17) 0.028(2) -0.0042(15) -0.0118(16) -0.0013(15)
    C5B 0.0173(18) 0.0152(18) 0.033(2) -0.0018(15) -0.0053(16) 0.0019(16)
    C6B 0.0193(19) 0.0188(18) 0.023(2) 0.0026(15) -0.0012(15) -0.0010(16)
    C7B 0.026(2) 0.0151(18) 0.0185(19) -0.0039(16) -0.0065(16) 0.0019(15)
    C8B 0.0199(18) 0.0179(18) 0.0180(19) -0.0033(16) -0.0037(15) 0.0029(15)
    C9B 0.0237(19) 0.0149(18) 0.028(2) 0.0022(15) -0.0087(16) -0.0027(15)
    C10B 0.030(2) 0.0149(19) 0.041(2) 0.0011(16) -0.0171(18) -0.0005(17)
    C11B 0.031(2) 0.023(2) 0.058(3) -0.0008(18) -0.022(2) -0.005(2)
_geom_special_details
;
All e.s.d.'s (except the e.s.d. in the dihedral angle between two l.s. planes)
are estimated using the full covariance matrix. The cell e.s.d.'s are taken
into account individually in the estimation of e.s.d.'s in distances, angles
and torsion angles; correlations between e.s.d.'s in cell parameters are only
used when they are defined by crystal symmetry. An approximate (isotropic)
treatment of cell e.s.d.'s is used for estimating e.s.d.'s involving l.s.
planes.
;
loop_
    _geom_bond_atom_site_label_1
    _geom_bond_atom_site_label_2
    _geom_bond_site_symmetry_2
    _geom_bond_distance
    _geom_bond_publ_flag
    Br1A C4A . 1.904(3) ?
    S1A C7A . 1.663(5) ?
    O1A C8C . 1.220(4) ?
    O1A C8A . 1.220(4) ?
    N1A C7A . 1.338(5) ?
    N1A C1A . 1.437(4) ?
    N1A H1AA . 0.8800 ?
    N2A C8A . 1.376(4) ?
    N2A C7A . 1.385(5) ?
    N2A H2AB . 0.8800 ?
    C1A C6A . 1.374(5) ?
    C1A C2A . 1.382(5) ?
    C2A C3A . 1.387(5) ?
    C2A H2AA . 0.9500 ?
    C3A C4A . 1.385(5) ?
    C3A H3AA . 0.9500 ?
    C4A C5A . 1.373(5) ?
    C5A C6A . 1.377(5) ?
    C5A H5AA . 0.9500 ?
    C6A H6AA . 0.9500 ?
    C8A C9A . 1.644(14) ?
    C9A C10A . 1.48(3) ?
    C9A H9AA . 0.9900 ?
    C9A H9AB . 0.9900 ?
    C10A C11A . 1.53(5) ?
    C10A H10A . 0.9900 ?
    C10A H10B . 0.9900 ?
    C11A H11A . 0.9800 ?
    C11A H11B . 0.9800 ?
    C11A H11C . 0.9800 ?
    C8C C9C . 1.459(11) ?
    C9C C10C . 1.53(2) ?
    C9C H9CA . 0.9900 ?
    C9C H9CB . 0.9900 ?
    C10C C11C . 1.50(4) ?
    C10C H10C . 0.9900 ?
    C10C H10D . 0.9900 ?
    C11C H11D . 0.9800 ?
    C11C H11E . 0.9800 ?
    C11C H11F . 0.9800 ?
    Br1B C4B . 1.902(3) ?
    S1B C7B . 1.678(3) ?
    O1B C8B . 1.221(3) ?
    N1B C7B . 1.328(4) ?
    N1B C1B . 1.438(4) ?
    N1B H1BA . 0.8800 ?
    N2B C8B . 1.376(4) ?
    N2B C7B . 1.386(4) ?
    N2B H2BB . 0.8800 ?
    C1B C2B . 1.378(5) ?
    C1B C6B . 1.380(5) ?
    C2B C3B . 1.385(5) ?
    C2B H2BA . 0.9500 ?
    C3B C4B . 1.381(5) ?
    C3B H3BA . 0.9500 ?
    C4B C5B . 1.375(5) ?
    C5B C6B . 1.382(5) ?
    C5B H5BA . 0.9500 ?
    C6B H6BA . 0.9500 ?
    C8B C9B . 1.508(4) ?
    C9B C10B . 1.518(5) ?
    C9B H9BA . 0.9900 ?
    C9B H9BB . 0.9900 ?
    C10B C11B . 1.521(5) ?
    C10B H10E . 0.9900 ?
    C10B H10F . 0.9900 ?
    C11B H11G . 0.9800 ?
    C11B H11H . 0.9800 ?
    C11B H11I . 0.9800 ?
loop_
    _geom_angle_atom_site_label_1
    _geom_angle_atom_site_label_2
    _geom_angle_atom_site_label_3
    _geom_angle_site_symmetry_1
    _geom_angle_site_symmetry_3
    _geom_angle
    _geom_angle_publ_flag
    C8C O1A C8A . . 5(6) ?
    C7A N1A C1A . . 124.4(4) ?
    C7A N1A H1AA . . 117.8 ?
    C1A N1A H1AA . . 117.8 ?
    C8A N2A C7A . . 129.2(5) ?
    C8A N2A H2AB . . 115.4 ?
    C7A N2A H2AB . . 115.4 ?
    C6A C1A C2A . . 120.9(3) ?
    C6A C1A N1A . . 118.3(3) ?
    C2A C1A N1A . . 120.8(3) ?
    C1A C2A C3A . . 119.4(3) ?
    C1A C2A H2AA . . 120.3 ?
    C3A C2A H2AA . . 120.3 ?
    C4A C3A C2A . . 118.9(3) ?
    C4A C3A H3AA . . 120.5 ?
    C2A C3A H3AA . . 120.5 ?
    C5A C4A C3A . . 121.5(3) ?
    C5A C4A Br1A . . 120.3(3) ?
    C3A C4A Br1A . . 118.2(3) ?
    C4A C5A C6A . . 119.2(3) ?
    C4A C5A H5AA . . 120.4 ?
    C6A C5A H5AA . . 120.4 ?
    C1A C6A C5A . . 120.0(3) ?
    C1A C6A H6AA . . 120.0 ?
    C5A C6A H6AA . . 120.0 ?
    N1A C7A N2A . . 116.0(4) ?
    N1A C7A S1A . . 124.5(3) ?
    N2A C7A S1A . . 119.5(3) ?
    O1A C8A N2A . . 122.2(5) ?
    O1A C8A C9A . . 133.9(10) ?
    N2A C8A C9A . . 103.4(6) ?
    C10A C9A C8A . . 107.3(12) ?
    C10A C9A H9AA . . 110.3 ?
    C8A C9A H9AA . . 110.3 ?
    C10A C9A H9AB . . 110.3 ?
    C8A C9A H9AB . . 110.3 ?
    H9AA C9A H9AB . . 108.5 ?
    C9A C10A C11A . . 113(2) ?
    C9A C10A H10A . . 109.0 ?
    C11A C10A H10A . . 109.0 ?
    C9A C10A H10B . . 109.0 ?
    C11A C10A H10B . . 109.0 ?
    H10A C10A H10B . . 107.8 ?
    O1A C8C C9C . . 112.4(6) ?
    C8C C9C C10C . . 110(2) ?
    C8C C9C H9CA . . 109.7 ?
    C10C C9C H9CA . . 109.7 ?
    C8C C9C H9CB . . 109.7 ?
    C10C C9C H9CB . . 109.7 ?
    H9CA C9C H9CB . . 108.2 ?
    C11C C10C C9C . . 111.9(16) ?
    C11C C10C H10C . . 109.2 ?
    C9C C10C H10C . . 109.2 ?
    C11C C10C H10D . . 109.2 ?
    C9C C10C H10D . . 109.2 ?
    H10C C10C H10D . . 107.9 ?
    C10C C11C H11D . . 109.5 ?
    C10C C11C H11E . . 109.5 ?
    H11D C11C H11E . . 109.5 ?
    C10C C11C H11F . . 109.5 ?
    H11D C11C H11F . . 109.5 ?
    H11E C11C H11F . . 109.5 ?
    C7B N1B C1B . . 123.1(3) ?
    C7B N1B H1BA . . 118.4 ?
    C1B N1B H1BA . . 118.4 ?
    C8B N2B C7B . . 128.4(3) ?
    C8B N2B H2BB . . 115.8 ?
    C7B N2B H2BB . . 115.8 ?
    C2B C1B C6B . . 120.4(3) ?
    C2B C1B N1B . . 119.6(3) ?
    C6B C1B N1B . . 120.0(3) ?
    C1B C2B C3B . . 120.2(3) ?
    C1B C2B H2BA . . 119.9 ?
    C3B C2B H2BA . . 119.9 ?
    C4B C3B C2B . . 118.6(3) ?
    C4B C3B H3BA . . 120.7 ?
    C2B C3B H3BA . . 120.7 ?
    C5B C4B C3B . . 121.8(3) ?
    C5B C4B Br1B . . 118.3(3) ?
    C3B C4B Br1B . . 120.0(3) ?
    C4B C5B C6B . . 119.0(3) ?
    C4B C5B H5BA . . 120.5 ?
    C6B C5B H5BA . . 120.5 ?
    C1B C6B C5B . . 120.0(3) ?
    C1B C6B H6BA . . 120.0 ?
    C5B C6B H6BA . . 120.0 ?
    N1B C7B N2B . . 117.1(3) ?
    N1B C7B S1B . . 124.1(3) ?
    N2B C7B S1B . . 118.9(2) ?
    O1B C8B N2B . . 122.5(3) ?
    O1B C8B C9B . . 123.6(3) ?
    N2B C8B C9B . . 113.9(3) ?
    C8B C9B C10B . . 112.9(3) ?
    C8B C9B H9BA . . 109.0 ?
    C10B C9B H9BA . . 109.0 ?
    C8B C9B H9BB . . 109.0 ?
    C10B C9B H9BB . . 109.0 ?
    H9BA C9B H9BB . . 107.8 ?
    C9B C10B C11B . . 111.9(3) ?
    C9B C10B H10E . . 109.2 ?
    C11B C10B H10E . . 109.2 ?
    C9B C10B H10F . . 109.2 ?
    C11B C10B H10F . . 109.2 ?
    H10E C10B H10F . . 107.9 ?
    C10B C11B H11G . . 109.5 ?
    C10B C11B H11H . . 109.5 ?
    H11G C11B H11H . . 109.5 ?
    C10B C11B H11I . . 109.5 ?
    H11G C11B H11I . . 109.5 ?
    H11H C11B H11I . . 109.5 ?
loop_
    _geom_torsion_atom_site_label_1
    _geom_torsion_atom_site_label_2
    _geom_torsion_atom_site_label_3
    _geom_torsion_atom_site_label_4
    _geom_torsion_site_symmetry_1
    _geom_torsion_site_symmetry_2
    _geom_torsion_site_symmetry_3
    _geom_torsion_site_symmetry_4
    _geom_torsion
    _geom_torsion_publ_flag
    C7A N1A C1A C6A . . . . -115.5(4) ?
    C7A N1A C1A C2A . . . . 65.0(5) ?
    C6A C1A C2A C3A . . . . -1.3(6) ?
    N1A C1A C2A C3A . . . . 178.2(3) ?
    C1A C2A C3A C4A . . . . 0.7(5) ?
    C2A C3A C4A C5A . . . . 0.2(5) ?
    C2A C3A C4A Br1A . . . . 178.8(3) ?
    C3A C4A C5A C6A . . . . -0.4(6) ?
    Br1A C4A C5A C6A . . . . -179.0(3) ?
    C2A C1A C6A C5A . . . . 1.1(6) ?
    N1A C1A C6A C5A . . . . -178.5(3) ?
    C4A C5A C6A C1A . . . . -0.2(5) ?
    C1A N1A C7A N2A . . . . 176.9(3) ?
    C1A N1A C7A S1A . . . . -1.9(5) ?
    C8A N2A C7A N1A . . . . -8(3) ?
    C8A N2A C7A S1A . . . . 171(3) ?
    C8C O1A C8A N2A . . . . 85(4) ?
    C8C O1A C8A C9A . . . . -104(7) ?
    C7A N2A C8A O1A . . . . 11(7) ?
    C7A N2A C8A C9A . . . . -162.5(8) ?
    O1A C8A C9A C10A . . . . 6(7) ?
    N2A C8A C9A C10A . . . . 178(3) ?
    C8A C9A C10A C11A . . . . 171(3) ?
    C8A O1A C8C C9C . . . . 98(3) ?
    O1A C8C C9C C10C . . . . -74(4) ?
    C8C C9C C10C C11C . . . . -165.1(18) ?
    C7B N1B C1B C2B . . . . 100.1(4) ?
    C7B N1B C1B C6B . . . . -81.5(4) ?
    C6B C1B C2B C3B . . . . 0.9(5) ?
    N1B C1B C2B C3B . . . . 179.2(3) ?
    C1B C2B C3B C4B . . . . -0.4(5) ?
    C2B C3B C4B C5B . . . . 0.0(5) ?
    C2B C3B C4B Br1B . . . . -179.5(2) ?
    C3B C4B C5B C6B . . . . 0.0(5) ?
    Br1B C4B C5B C6B . . . . 179.5(2) ?
    C2B C1B C6B C5B . . . . -1.0(5) ?
    N1B C1B C6B C5B . . . . -179.3(3) ?
    C4B C5B C6B C1B . . . . 0.5(5) ?
    C1B N1B C7B N2B . . . . -179.4(3) ?
    C1B N1B C7B S1B . . . . 0.7(5) ?
    C8B N2B C7B N1B . . . . -4.1(5) ?
    C8B N2B C7B S1B . . . . 175.8(3) ?
    C7B N2B C8B O1B . . . . -0.8(6) ?
    C7B N2B C8B C9B . . . . 179.5(3) ?
    O1B C8B C9B C10B . . . . 6.9(5) ?
    N2B C8B C9B C10B . . . . -173.3(3) ?
    C8B C9B C10B C11B . . . . 174.0(3) ?
loop_
    _geom_hbond_atom_site_label_D
    _geom_hbond_atom_site_label_H
    _geom_hbond_atom_site_label_A
    _geom_hbond_site_symmetry_A
    _geom_hbond_distance_DH
    _geom_hbond_distance_HA
    _geom_hbond_distance_DA
    _geom_hbond_angle_DHA
    N1A H1AA O1A . 0.88 1.97 2.666(5) 134.6
    N1A H1AA O1A 2_665 0.88 2.36 3.083(6) 140.0
    N2A H2AB S1A 2_655 0.88 2.54 3.382(4) 159.5
    N1B H1BA O1B . 0.88 1.98 2.662(4) 133.6
    N2B H2BB S1B 2_666 0.88 2.50 3.370(3) 168.7
