# Supplementary material for: 1-(4-Bromo­phen­yl)-3-butano­ylthio­urea
Source: Acta Crystallogr Sect E Struct Rep Online. 2010 Dec 8;67(Pt 1):o46. doi: 10.1107/S1600536810050373 (PMC3050228; doi:10.1107/S1600536810050373)
Supplement: Supplementary file 2 [file e-67-00o46-Isup2.hkl]

# 
# h,k,l, Fc-squared, Fo-squared, sigma(Fo-squared) and status flag 
# 
data_I
_shelx_title ' ss-88Mo in P 1              New: P-1' 
_shelx_refln_list_code          4 
_shelx_F_calc_maximum      192.61 
_exptl_crystal_F_000       608.00 
_reflns_d_resolution_high  0.7446 
 
loop_ 
 _symmetry_equiv_pos_as_xyz 
 'x, y, z' 
 '-x, -y, -z' 
 
_cell_length_a     6.1746 
_cell_length_b    10.7883 
_cell_length_c    19.6450 
_cell_angle_alpha  87.719 
_cell_angle_beta   81.557 
_cell_angle_gamma  76.047 
 
_shelx_F_squared_multiplier     1.000 
 
loop_ 
 _refln_index_h 
 _refln_index_k 
 _refln_index_l 
 _refln_F_squared_calc 
 _refln_F_squared_meas 
 _refln_F_squared_sigma 
 _refln_observed_status 
   2   0   0     2270.75     2163.81     24.10 o 
   3   0   0     6453.86     6952.90     49.83 o 
   4   0   0      743.89      732.22     26.99 o 
   5   0   0     1001.03     1029.61     33.32 o 
   6   0   0       35.26       35.11     43.17 o 
   7   0   0      716.96      829.45     77.41 o 
  -7   1   0        1.95      -11.98     71.68 o 
  -6   1   0        0.07        8.45     46.87 o 
  -5   1   0     1126.20     1057.89     50.64 o 
  -4   1   0       28.04       32.05     25.13 o 
  -3   1   0     9565.90     9394.92    140.00 o 
  -2   1   0      162.72      175.98      9.24 o 
   2   1   0    15174.37    15280.72     83.77 o 
   3   1   0       29.35       30.84     13.15 o 
   4   1   0     4730.07     4688.38     43.42 o 
   5   1   0       63.22       40.76     24.13 o 
   6   1   0      527.04      508.67     45.65 o 
   7   1   0      361.67      390.79     50.33 o 
  -7   2   0      144.19      210.21    102.97 o 
  -6   2   0     1055.03     1014.07     79.15 o 
  -5   2   0      111.71       89.28     41.06 o 
  -4   2   0      249.98      264.08     32.68 o 
  -3   2   0      136.21      107.15     29.27 o 
  -2   2   0      114.37      101.90     20.53 o 
  -1   2   0    37100.35    34545.56   1426.56 o 
   2   2   0     4162.18     4396.96     37.17 o 
   3   2   0     3151.51     3175.25     33.60 o 
   4   2   0     1866.48     1788.29     38.69 o 
   5   2   0      603.48      601.81     30.08 o 
   6   2   0      926.68      976.82     49.67 o 
   7   2   0       38.43       38.59     64.48 o 
  -7   3   0        1.52      -75.10    109.62 o 
  -6   3   0      105.29       91.51     94.81 o 
  -5   3   0      111.83      106.22     77.77 o 
  -4   3   0     5164.79     5127.65     82.44 o 
  -3   3   0     2766.16     2741.23     55.02 o 
  -2   3   0       16.09       33.25     34.94 o 
  -1   3   0     2350.71     2212.47    268.58 o 
   0   3   0    30064.23    31129.53   1873.78 o 
   1   3   0     9807.60     9816.99    360.63 o 
   2   3   0     1686.75     1726.11     54.04 o 
   3   3   0     3303.94     3091.18     30.65 o 
   4   3   0       11.53       31.13     17.68 o 
   5   3   0      365.21      386.34     25.35 o 
   6   3   0     1214.83     1175.49     45.15 o 
   7   3   0      518.67      511.42     72.17 o 
  -6   4   0        3.16       19.39     99.64 o 
  -5   4   0       35.93       38.54     81.98 o 
  -4   4   0      143.33      113.72     36.49 o 
  -3   4   0      446.45      446.29     79.52 o 
  -2   4   0     4935.05     4051.72    461.46 o 
  -1   4   0     2441.54     2452.77     92.58 o 
   0   4   0     6162.12     6490.12     61.40 o 
   1   4   0     2109.84     2193.41     27.64 o 
   2   4   0     4677.16     4817.42    102.27 o 
   3   4   0     3772.28     3938.50     79.50 o 
   4   4   0     1910.64     1890.76     28.25 o 
   5   4   0      735.51      713.32     26.78 o 
   6   4   0        5.82       -1.06     25.58 o 
   7   4   0       32.56        7.12     59.84 o 
  -6   5   0      162.46      110.37    119.71 o 
  -5   5   0     1223.81     1303.59    112.28 o 
  -4   5   0      450.16      392.83     79.91 o 
  -3   5   0     1186.18      777.29     68.51 o 
  -2   5   0      659.22      643.23     38.60 o 
  -1   5   0     5905.62     5644.07    364.90 o 
   0   5   0     2312.03     2507.86     38.76 o 
   1   5   0      330.44      332.09     24.05 o 
   2   5   0     2236.58     2278.81     66.00 o 
   3   5   0       21.53       44.15     19.51 o 
   4   5   0      406.35      409.04     27.52 o 
   5   5   0      183.22      168.24     41.23 o 
   6   5   0     1279.14     1328.77     95.74 o 
   7   5   0      236.53      303.87     61.63 o 
  -5   6   0        0.47      -28.02    104.23 o 
  -4   6   0      686.90      708.86     69.58 o 
  -3   6   0       96.13       98.90     32.22 o 
  -2   6   0      289.71      321.86     21.04 o 
  -1   6   0     2462.75     2298.18    117.54 o 
   0   6   0       86.65      107.66     29.30 o 
   1   6   0     1472.84     1455.41     46.67 o 
   2   6   0     1089.87     1106.60     30.85 o 
   3   6   0     3692.04     3633.46     51.84 o 
   4   6   0      174.09      180.13     27.45 o 
   5   6   0        2.61       12.89     43.64 o 
   6   6   0       36.92       56.06     43.23 o 
   7   6   0       57.37       90.72     74.73 o 
  -5   7   0       34.54       54.83     83.18 o 
  -4   7   0      538.79      544.68     77.36 o 
  -3   7   0       26.33       41.42     24.36 o 
  -2   7   0     1401.43     1372.69     34.14 o 
  -1   7   0      134.72      169.18     22.03 o 
   0   7   0     2898.26     2833.57     62.56 o 
   1   7   0      306.86      273.48     18.55 o 
   2   7   0       36.09       71.95     19.90 o 
   3   7   0      123.11      136.31     42.83 o 
   4   7   0       20.20       26.71     32.53 o 
   5   7   0     2030.67     1998.86     76.10 o 
   6   7   0      576.24      639.15     74.16 o 
   7   7   0      169.40      187.72     75.53 o 
  -4   8   0        3.07       -6.90     79.13 o 
  -3   8   0      370.99      360.07     77.12 o 
  -2   8   0      118.97      126.79     33.61 o 
  -1   8   0       28.59       34.34     23.59 o 
   0   8   0      127.64      151.39     22.58 o 
   1   8   0       28.48       34.44     18.99 o 
   2   8   0     3784.61     3768.72     73.18 o 
   3   8   0      249.80      251.55     13.86 o 
   4   8   0      206.06      160.36     48.69 o 
   5   8   0      113.15       93.70     54.21 o 
   6   8   0       91.10      114.32     60.76 o 
   7   8   0      503.27      793.33    121.04 o 
  -4   9   0        0.80      -32.98    159.17 o 
  -3   9   0      486.61      451.88     88.00 o 
  -2   9   0        1.43       -4.70     36.85 o 
  -1   9   0     3845.94     3913.08     60.89 o 
   0   9   0      352.45      365.88     29.25 o 
   1   9   0       36.55       40.22     24.27 o 
   2   9   0      231.23      243.81     25.65 o 
   3   9   0       41.90       67.37     20.41 o 
   4   9   0      637.12      559.07    100.70 o 
   5   9   0      263.83      167.77     73.17 o 
   6   9   0      267.89      203.56     68.64 o 
   7   9   0       39.94       52.18    117.89 o 
  -3  10   0       18.74      -60.09     92.88 o 
  -2  10   0        0.33       30.02     67.25 o 
  -1  10   0       62.96       44.47     43.81 o 
   0  10   0       97.01       82.28     45.44 o 
   1  10   0     3860.02     3406.11     74.08 o 
   2  10   0      299.34      399.43     29.29 o 
   3  10   0      689.32      703.87     27.29 o 
   4  10   0      108.47      105.02     54.32 o 
   5  10   0      450.71      310.77     81.73 o 
   6  10   0      453.64      502.16     75.90 o 
  -2  11   0      960.63     1172.06     85.05 o 
  -1  11   0      765.99      755.39     87.46 o 
   0  11   0       60.31       41.30     68.73 o 
   1  11   0      122.46      127.87     32.14 o 
   2  11   0      149.94      134.93     25.54 o 
   3  11   0      506.87      596.30     49.00 o 
   4  11   0      237.37      381.83     68.37 o 
   5  11   0      352.20      273.08     63.37 o 
   6  11   0        8.24       15.56     91.17 o 
  -1  12   0      517.12      464.18     89.06 o 
   0  12   0     1088.69     1189.81     58.92 o 
   1  12   0      391.06      326.43     48.67 o 
   2  12   0      904.78      885.68     50.83 o 
   3  12   0       60.33       43.08     45.83 o 
   4  12   0      141.50      121.92     82.08 o 
   5  12   0      889.91      926.04    106.89 o 
   0  13   0       72.62      136.46     82.16 o 
   1  13   0      376.83      358.96     75.48 o 
   3  13   0      196.10      187.40     78.84 o 
   4  13   0      463.09      478.33     89.24 o 
   5  13   0      136.32       74.86     87.78 o 
  -1 -13   1      486.25      528.99     80.57 o 
   0 -13   1        3.37      -21.38    101.38 o 
  -5 -12   1        6.09       13.80     91.22 o 
  -4 -12   1      148.57      291.49     56.26 o 
  -3 -12   1        0.97        8.01     45.33 o 
  -2 -12   1      498.06      547.70     48.20 o 
  -1 -12   1      450.72      352.51     47.51 o 
   0 -12   1       18.02      -48.34     78.31 o 
   1 -12   1      721.06      801.87     97.67 o 
  -6 -11   1        1.30       26.25     89.72 o 
  -5 -11   1      309.16      312.83     64.15 o 
  -4 -11   1     1162.76     1143.11     61.71 o 
  -3 -11   1       79.07      130.32     45.56 o 
  -2 -11   1     1266.18     1254.71     49.07 o 
  -1 -11   1        4.21       12.42     33.27 o 
   0 -11   1        1.04       -2.93     67.40 o 
   1 -11   1      375.00      265.82     82.50 o 
   2 -11   1      234.43      222.60     76.49 o 
  -6 -10   1       14.03       13.39     71.29 o 
  -5 -10   1      583.03      704.92    140.60 o 
  -4 -10   1       55.72      100.83     51.26 o 
  -3 -10   1      521.45      463.99     37.89 o 
  -2 -10   1      522.96      607.28     31.76 o 
  -1 -10   1      423.61      486.76     32.11 o 
   0 -10   1      951.00     1008.72     58.02 o 
   1 -10   1      663.37      802.08     54.99 o 
   2 -10   1        4.83       24.75     66.62 o 
   3 -10   1      100.85       87.06     95.12 o 
  -7  -9   1        2.06      -51.52    116.87 o 
  -6  -9   1      334.57      296.28    113.30 o 
  -5  -9   1      553.06      508.57    119.76 o 
  -4  -9   1       12.47      -12.85     52.89 o 
  -3  -9   1      857.48      698.66     43.09 o 
  -2  -9   1       86.01      108.72     24.48 o 
  -1  -9   1       16.13       -1.14     24.01 o 
   0  -9   1      529.59      564.12     31.23 o 
   1  -9   1     2386.51     2388.90     66.59 o 
   2  -9   1      503.26      637.33     44.56 o 
   3  -9   1        6.08       -7.97     82.30 o 
   4  -9   1       19.46      128.34    156.93 o 
  -7  -8   1        8.26       44.80    111.43 o 
  -6  -8   1      381.47      487.77    101.39 o 
  -5  -8   1       11.91      -14.86     53.05 o 
  -4  -8   1      305.97      218.99     50.68 o 
  -3  -8   1      968.21      983.19     39.30 o 
  -2  -8   1     2289.98     2286.90     63.69 o 
  -1  -8   1     1332.48     1398.84     50.68 o 
   0  -8   1      366.29      403.23     28.54 o 
   1  -8   1       52.22       68.88     28.39 o 
   2  -8   1        1.70       -3.41     32.54 o 
   3  -8   1      338.48      352.53     76.49 o 
   4  -8   1     1289.39     1368.05    102.17 o 
  -7  -7   1       55.63      100.86     95.62 o 
  -6  -7   1      141.26      194.37     86.90 o 
  -5  -7   1      310.87      408.50     54.98 o 
  -4  -7   1      912.02      845.05     42.45 o 
  -3  -7   1      120.34       67.28     42.04 o 
  -2  -7   1       97.79      111.75     17.29 o 
  -1  -7   1      210.50      200.35     19.98 o 
   0  -7   1      995.17     1014.35     39.22 o 
   1  -7   1     1798.87     1808.28     58.62 o 
   2  -7   1      257.16      242.13     36.57 o 
   3  -7   1      460.24      522.27     33.39 o 
   4  -7   1      561.53      524.35     77.59 o 
   5  -7   1       80.71       82.68     84.01 o 
  -7  -6   1      621.38      620.39     55.16 o 
  -6  -6   1      197.31      225.50     49.58 o 
  -5  -6   1       12.10       41.92     45.52 o 
  -4  -6   1     1553.85     1593.28     39.26 o 
  -3  -6   1     2440.80     2528.41     58.67 o 
  -2  -6   1     1016.42      999.93     24.14 o 
  -1  -6   1        7.17       17.04     15.77 o 
   0  -6   1       13.21       61.79     22.24 o 
   1  -6   1     2654.99     2749.10     43.81 o 
   2  -6   1      304.59      320.37     28.38 o 
   3  -6   1     2420.15     2472.99     41.64 o 
   4  -6   1      111.96      187.80     64.54 o 
   5  -6   1      774.02      752.42    115.86 o 
  -7  -5   1        6.81       -5.56     57.18 o 
  -6  -5   1      552.72      585.87     55.76 o 
  -5  -5   1     1443.04     1474.40     74.01 o 
  -4  -5   1       74.03       73.05     24.97 o 
  -3  -5   1       41.63       60.21     20.39 o 
  -2  -5   1        3.43       16.83     16.87 o 
  -1  -5   1     1152.69     1132.54     58.90 o 
   0  -5   1     1426.60     1354.26     39.97 o 
   1  -5   1      668.73      587.01     76.25 o 
   2  -5   1     2466.65     2659.63     77.15 o 
   3  -5   1      979.61      864.98     92.28 o 
   4  -5   1     1221.33     1301.04     84.30 o 
   5  -5   1        5.38      -40.21     93.73 o 
   6  -5   1      109.35       60.61    115.93 o 
  -7  -4   1      165.39      127.19     63.46 o 
  -6  -4   1       65.56       52.69     28.41 o 
  -5  -4   1      370.33      397.14     28.56 o 
  -4  -4   1      639.36      592.29     23.10 o 
  -3  -4   1     1147.13     1097.35     31.32 o 
  -2  -4   1      491.82      466.33     14.60 o 
  -1  -4   1     1737.87     1692.92    271.01 o 
   0  -4   1     3188.97     3594.90     49.39 o 
   1  -4   1      914.19      844.16     33.54 o 
   2  -4   1     2719.03     2115.68    309.49 o 
   3  -4   1      572.84      466.78     45.22 o 
   4  -4   1     1466.43     1465.99     52.25 o 
   5  -4   1       21.19      -29.60     85.19 o 
   6  -4   1       38.74       18.39    105.92 o 
  -8  -3   1        3.52       82.61     85.10 o 
  -7  -3   1      552.43      545.20     74.38 o 
  -6  -3   1     1113.94     1088.16     37.31 o 
  -5  -3   1       73.13       70.47     23.22 o 
  -4  -3   1        1.02        8.76     18.46 o 
  -3  -3   1     2414.49     2507.41     39.49 o 
  -2  -3   1     1419.02     1241.87    105.73 o 
  -1  -3   1     2203.84     2229.01     32.14 o 
   0  -3   1     1031.37     1023.36     42.90 o 
   1  -3   1     2421.19     2198.53    194.43 o 
   2  -3   1     1130.13     1196.74    127.84 o 
   3  -3   1     2691.73     2324.71     90.55 o 
   4  -3   1        8.47       21.27     29.08 o 
   5  -3   1     1050.21     1107.36     92.39 o 
   6  -3   1      734.79      751.48    109.31 o 
   7  -3   1        4.58      -60.62    107.04 o 
  -8  -2   1        0.34      -17.69     84.77 o 
  -7  -2   1       91.93      100.32     69.53 o 
  -6  -2   1       67.37       44.99     29.58 o 
  -5  -2   1      906.27      880.67     40.47 o 
  -4  -2   1     1231.78     1188.10     29.54 o 
  -3  -2   1     2113.88     2098.54     42.84 o 
  -2  -2   1     4252.78     4628.04     46.50 o 
   1  -2   1        2.20       26.20     31.00 o 
   2  -2   1     3261.30     3122.79     60.05 o 
   3  -2   1     3450.66     3314.75     78.34 o 
   4  -2   1       26.76       23.86     26.38 o 
   5  -2   1       13.39       -1.08     55.03 o 
   6  -2   1       38.99       16.25     65.60 o 
   7  -2   1      649.34      764.28    116.34 o 
  -7  -1   1      243.05      258.41     51.63 o 
  -6  -1   1      311.25      333.27     42.71 o 
  -5  -1   1       63.57       59.13     23.94 o 
  -4  -1   1      514.37      513.20     22.79 o 
  -3  -1   1     3249.24     3373.48     36.19 o 
  -2  -1   1     2168.26     2180.41     24.18 o 
   2  -1   1     3656.10     3735.76     38.30 o 
   3  -1   1       32.50       33.46     11.96 o 
   4  -1   1     2735.85     2539.91     44.61 o 
   5  -1   1      291.03      248.05     40.61 o 
   6  -1   1       60.42       27.76     59.98 o 
   7  -1   1       12.00        5.79     75.63 o 
  -7   0   1      209.89      152.44     52.45 o 
  -6   0   1      999.97      939.03     53.31 o 
  -5   0   1      534.46      504.00     28.16 o 
  -4   0   1      900.34      876.38     23.41 o 
  -3   0   1     1686.27     1823.37     25.65 o 
  -2   0   1     1759.17     1783.36     21.95 o 
   2   0   1     3801.01     4009.47     25.65 o 
   3   0   1      549.03      602.96     15.09 o 
   4   0   1       38.47       44.17     17.70 o 
   5   0   1       20.95       27.94     34.69 o 
   6   0   1     2630.80     2840.58     89.78 o 
   7   0   1       20.33      -28.81     67.91 o 
  -7   1   1      344.09      328.81     75.92 o 
  -6   1   1       24.56       22.81     44.88 o 
  -5   1   1       83.82       64.46     39.03 o 
  -4   1   1     4212.98     4023.09     53.38 o 
  -3   1   1     1049.09     1112.14     56.00 o 
  -2   1   1     7498.06     7630.44     57.18 o 
   2   1   1      143.30      161.02      9.49 o 
   3   1   1     5117.55     4672.62     66.93 o 
   4   1   1       18.31       16.17     16.91 o 
   5   1   1     1085.39     1086.52     32.87 o 
   6   1   1       77.10       66.76     31.36 o 
   7   1   1      271.60      354.25     65.08 o 
  -7   2   1      317.78      328.29     98.99 o 
  -6   2   1        2.06       -6.24     50.15 o 
  -5   2   1      798.92      823.58     49.75 o 
  -4   2   1      377.98      353.83     28.28 o 
  -3   2   1        0.80       12.52     33.06 o 
  -2   2   1     6118.58     5981.24     53.83 o 
  -1   2   1     5055.00     4761.85     72.88 o 
   2   2   1      252.65      258.03      9.35 o 
   3   2   1       58.36       41.87     12.33 o 
   4   2   1      115.75       93.51     17.25 o 
   5   2   1     3026.12     3074.64     61.36 o 
   6   2   1        2.32       -8.40     29.62 o 
   7   2   1       81.86       92.78    113.57 o 
  -7   3   1       17.21      130.80    106.31 o 
  -6   3   1        1.59       -9.25     91.94 o 
  -5   3   1     1400.02     1364.32     64.99 o 
  -4   3   1      308.37      305.69     34.94 o 
  -3   3   1     5429.60     4954.01    139.66 o 
  -2   3   1      520.98      473.57     43.70 o 
  -1   3   1      934.31      924.20     20.00 o 
   0   3   1       22.58       24.17      8.16 o 
   1   3   1     1300.18     1590.79     21.58 o 
   2   3   1    11020.61    11241.38    109.32 o 
   3   3   1      512.09      486.41     14.02 o 
   4   3   1     2695.66     2776.70     31.83 o 
   5   3   1       94.80      104.73     22.24 o 
   6   3   1     1010.44     1044.07     35.76 o 
   7   3   1      218.16      225.48     65.15 o 
  -6   4   1      540.45      662.42    105.36 o 
  -5   4   1      122.47      126.37     78.55 o 
  -4   4   1      386.90      393.83     70.12 o 
  -3   4   1      668.16      644.64     60.03 o 
  -2   4   1     1117.42     1016.71     22.48 o 
  -1   4   1     6420.10     5916.83    304.41 o 
   0   4   1      735.22      816.31     16.78 o 
   1   4   1      912.60     1015.61     27.75 o 
   2   4   1       35.70       39.15     18.27 o 
   3   4   1     2799.32     2873.25    120.27 o 
   4   4   1     3736.61     3947.57     94.35 o 
   5   4   1      415.36      390.97     20.97 o 
   6   4   1      754.98      778.59     41.83 o 
   7   4   1      332.37      316.34     59.85 o 
  -6   5   1      180.16      151.75    109.23 o 
  -5   5   1      341.17      375.40     94.21 o 
  -4   5   1     1478.64     1425.40     94.01 o 
  -3   5   1      354.99      304.23     45.63 o 
  -2   5   1        9.58       18.85     17.46 o 
  -1   5   1       41.70       44.20     17.33 o 
   0   5   1     3568.02     3873.77     78.03 o 
   1   5   1     4439.83     4433.72     36.21 o 
   2   5   1      344.47      283.98     12.00 o 
   3   5   1     5103.84     5166.11     70.14 o 
   4   5   1      661.24      640.46     29.16 o 
   5   5   1      427.90      468.40     34.51 o 
   6   5   1      450.35      461.18     51.52 o 
   7   5   1      557.88      591.43     65.85 o 
  -5   6   1       25.97      -10.26    101.81 o 
  -4   6   1      184.27      173.86     59.72 o 
  -3   6   1      127.49       99.95     11.55 o 
  -2   6   1     5709.76     5444.38     72.94 o 
  -1   6   1     1549.40     1637.04     28.25 o 
   0   6   1     1794.71     1884.66     27.52 o 
   1   6   1      928.71      975.47     24.22 o 
   2   6   1     5415.95     5323.21     45.58 o 
   3   6   1     1955.73     1966.60     85.62 o 
   4   6   1     1118.38     1128.07     34.99 o 
   5   6   1      882.30      945.05     38.79 o 
   6   6   1       80.15       96.09     37.30 o 
   7   6   1        4.66       23.45     73.98 o 
  -5   7   1      805.18      827.61     91.65 o 
  -4   7   1      317.06      328.50     74.45 o 
  -3   7   1      173.63      135.24     20.27 o 
  -2   7   1      114.58      120.13     23.96 o 
  -1   7   1     3739.95     3771.33     68.96 o 
   0   7   1     1469.04     1569.35     39.92 o 
   1   7   1      735.07      696.68     50.34 o 
   2   7   1     1581.46     1535.61     24.22 o 
   3   7   1       27.09        1.73     34.20 o 
   4   7   1      836.83      894.49     54.18 o 
   5   7   1       66.87       66.46     48.37 o 
   6   7   1     2035.87     2086.28     53.64 o 
   7   7   1      192.00      171.18     72.74 o 
  -4   8   1       97.47      105.79     79.07 o 
  -3   8   1      517.61      411.67     75.98 o 
  -2   8   1      306.88      289.61     35.28 o 
  -1   8   1     1463.24     1559.36     54.70 o 
   0   8   1      769.45      787.44     30.97 o 
   1   8   1     3494.09     3445.60    140.16 o 
   2   8   1      481.50      523.66     32.22 o 
   3   8   1     4371.86     4076.33     38.77 o 
   4   8   1      344.97      295.56     50.38 o 
   5   8   1       37.25       30.08     52.27 o 
   6   8   1       27.34       44.98     60.06 o 
   7   8   1        0.04        5.74    102.82 o 
  -4   9   1       79.78        8.64    161.21 o 
  -3   9   1       16.18      -21.52     82.31 o 
  -2   9   1     2340.33     2497.01     79.98 o 
  -1   9   1       13.62       44.84     29.86 o 
   0   9   1     1450.54     1541.55     44.68 o 
   1   9   1      687.29      684.14     27.25 o 
   2   9   1       13.21       28.60     25.07 o 
   3   9   1     1327.91     1335.07     30.18 o 
   4   9   1       41.90       53.03     50.04 o 
   5   9   1     2390.70     2335.48    254.56 o 
   6   9   1       20.10       13.55     66.07 o 
   7   9   1       17.35       22.09    108.72 o 
  -3  10   1       67.76       40.44     90.70 o 
  -2  10   1      831.18      856.41     73.97 o 
  -1  10   1        1.49        4.12     41.83 o 
   0  10   1      311.52      342.25     38.57 o 
   1  10   1       78.97       48.20     28.54 o 
   2  10   1     3500.93     3260.67     64.62 o 
   3  10   1       57.35       65.50     21.69 o 
   4  10   1       71.77      141.31     71.11 o 
   5  10   1       67.07       11.06     60.64 o 
   6  10   1      285.14      189.05    136.33 o 
  -2  11   1      130.18       71.65     79.59 o 
  -1  11   1     1693.66     1724.77     97.06 o 
   0  11   1        4.58       54.36     63.07 o 
   1  11   1      496.93      415.09     35.01 o 
   2  11   1      660.55      651.69     43.27 o 
   3  11   1      162.06      115.70     39.99 o 
   4  11   1      731.72     1079.64     86.83 o 
   5  11   1       15.61        9.16     85.07 o 
   6  11   1      130.49      105.75     95.51 o 
  -2  12   1       72.90      201.47    132.82 o 
  -1  12   1      148.21       71.13     78.48 o 
   0  12   1      122.40       56.91     74.60 o 
   1  12   1     1719.82     1834.60    169.84 o 
   2  12   1      141.06      119.43     41.79 o 
   3  12   1      154.64      176.87     71.99 o 
   4  12   1       26.50       14.50     79.43 o 
   5  12   1      734.36      703.98    104.47 o 
   0  13   1       56.13      -37.93     76.54 o 
   1  13   1      182.83      126.44     71.86 o 
   2  13   1      606.59      537.24     78.71 o 
   3  13   1      173.85      224.38     79.67 o 
   4  13   1        3.44       35.54     79.35 o 
   5  13   1       27.93       45.18     93.33 o 
  -1 -13   2      109.50       27.12     85.57 o 
   0 -13   2        2.86      -48.27    106.87 o 
  -5 -12   2      386.57      431.57     89.82 o 
  -4 -12   2      109.04      204.47     55.49 o 
  -3 -12   2       96.39      103.19     47.85 o 
  -2 -12   2      145.06      101.65     36.00 o 
  -1 -12   2        2.24        8.07     69.40 o 
   0 -12   2     1310.34     1326.40     94.95 o 
   1 -12   2      229.13      186.92     89.62 o 
  -6 -11   2        5.70      -44.40    123.60 o 
  -5 -11   2       27.54       81.39     61.71 o 
  -4 -11   2       99.96      266.09     58.10 o 
  -3 -11   2     2469.63     2640.12     82.19 o 
  -2 -11   2       44.26       24.72     32.21 o 
  -1 -11   2      197.37      142.62     39.96 o 
   0 -11   2      139.24      117.33     38.57 o 
   1 -11   2      266.60      335.92     80.89 o 
   2 -11   2      205.58      252.01     79.42 o 
  -6 -10   2      705.91      510.77    128.82 o 
  -5 -10   2       27.04      -37.04     61.50 o 
  -4 -10   2      132.69      145.07     52.97 o 
  -3 -10   2        0.03       27.36     30.60 o 
  -2 -10   2      368.64      293.47     30.27 o 
  -1 -10   2      930.51     1047.31     39.57 o 
   0 -10   2       61.88       66.02     34.53 o 
   1 -10   2     1508.94     1403.24    160.85 o 
   2 -10   2        4.64       16.73     69.00 o 
   3 -10   2       17.85      -30.30     97.89 o 
  -7  -9   2       11.40       10.63    128.13 o 
  -6  -9   2       78.25       27.52    115.24 o 
  -5  -9   2      108.70       99.75     58.87 o 
  -4  -9   2     2692.21     2700.20     94.18 o 
  -3  -9   2        0.22       13.06     20.95 o 
  -2  -9   2     1524.20     1469.38     35.59 o 
  -1  -9   2      203.14      165.16     25.45 o 
   0  -9   2      654.32      788.25     48.24 o 
   1  -9   2      531.98      502.29     59.21 o 
   2  -9   2      190.62      177.07     42.40 o 
   3  -9   2      368.68      299.82     90.08 o 
   4  -9   2      170.98      133.47    167.32 o 
  -7  -8   2      389.46      494.33    125.27 o 
  -6  -8   2       20.36       19.63     94.40 o 
  -5  -8   2      271.31      213.15     57.65 o 
  -4  -8   2       81.29        7.64     49.52 o 
  -3  -8   2     1341.17     1255.52     24.63 o 
  -2  -8   2      676.11      688.30     34.78 o 
  -1  -8   2     1611.25     1539.92     33.44 o 
   0  -8   2     2058.25     2277.35     59.79 o 
   1  -8   2      286.59      309.88     32.45 o 
   2  -8   2      136.84      109.32     55.28 o 
   3  -8   2      473.65      513.23     78.06 o 
   4  -8   2      783.15      926.30     92.43 o 
  -7  -7   2        8.30      103.23    107.10 o 
  -6  -7   2      163.96      207.20     86.84 o 
  -5  -7   2      643.30      789.18     93.12 o 
  -4  -7   2      238.15      293.41     36.59 o 
  -3  -7   2     3083.95     2975.29     86.07 o 
  -2  -7   2      763.40      827.70     43.22 o 
  -1  -7   2     1184.37     1324.19     28.38 o 
   0  -7   2     2887.91     3196.18    105.05 o 
   1  -7   2     3659.76     3780.47     72.99 o 
   2  -7   2     1325.41     1350.20     52.71 o 
   3  -7   2      444.30      506.80     68.02 o 
   4  -7   2       36.13       82.64     69.13 o 
   5  -7   2        0.09       51.77    101.24 o 
  -7  -6   2      269.69      295.44     54.06 o 
  -6  -6   2      244.41      309.77     68.13 o 
  -5  -6   2      249.74      264.13     68.86 o 
  -4  -6   2     1938.88     1853.96     40.95 o 
  -3  -6   2      947.31      826.97     55.88 o 
  -2  -6   2     2884.60     2671.69    101.92 o 
  -1  -6   2     6525.35     6643.93     72.14 o 
   0  -6   2       56.63       96.22     24.59 o 
   1  -6   2      216.47      213.10     24.91 o 
   2  -6   2     2830.11     3071.23     50.70 o 
   3  -6   2     3195.57     3214.51    118.79 o 
   4  -6   2     1299.58     1408.34     90.91 o 
   5  -6   2      316.45      463.03    109.86 o 
  -7  -5   2      256.43      259.71     54.29 o 
  -6  -5   2      296.23      349.50     49.10 o 
  -5  -5   2     1152.51     1198.46     90.83 o 
  -4  -5   2      909.45      940.50     40.24 o 
  -3  -5   2      100.60      101.92      9.13 o 
  -2  -5   2      101.48      162.29     19.65 o 
  -1  -5   2     1118.11     1106.72     44.28 o 
   0  -5   2     7928.34     8453.49     86.96 o 
   1  -5   2     5719.94     5584.38    234.27 o 
   2  -5   2     1040.36      980.62     43.49 o 
   3  -5   2       14.61       16.39     41.64 o 
   4  -5   2      140.83      103.16     24.58 o 
   5  -5   2     1442.61     1562.13    115.52 o 
   6  -5   2      469.69      542.01    124.66 o 
  -7  -4   2      642.57      562.31     73.72 o 
  -6  -4   2      114.62       93.75     29.07 o 
  -5  -4   2     1464.36     1515.10     48.68 o 
  -4  -4   2      389.37      334.28     25.24 o 
  -3  -4   2     5074.46     4754.70     46.12 o 
  -2  -4   2      368.08      355.27     17.53 o 
  -1  -4   2       28.38       28.15     16.88 o 
   0  -4   2      147.13      263.26     57.00 o 
   1  -4   2       70.45       68.65     24.25 o 
   2  -4   2     8405.59     8438.73    145.55 o 
   3  -4   2     1787.96     1623.22    122.65 o 
   4  -4   2     2339.20     2275.31     70.70 o 
   5  -4   2       77.76       10.38     80.70 o 
   6  -4   2       35.57       49.73    108.17 o 
  -8  -3   2      171.64      160.69     86.79 o 
  -7  -3   2       15.40        9.64     68.07 o 
  -6  -3   2      847.73      803.42     46.96 o 
  -5  -3   2      193.77      197.86     27.91 o 
  -4  -3   2       53.99       53.91     21.19 o 
  -3  -3   2       26.83       53.79     12.27 o 
  -2  -3   2      470.50      568.34     16.78 o 
  -1  -3   2    34929.95    32202.30   1413.91 o 
   0  -3   2    18047.34    17986.80    690.93 o 
   1  -3   2    11521.88    11580.49    135.60 o 
   2  -3   2     5531.16     5754.31    553.58 o 
   3  -3   2      895.04      838.73     23.10 o 
   4  -3   2     2481.62     2636.85     58.13 o 
   5  -3   2       26.98       35.69     76.93 o 
   6  -3   2       79.42       46.14    100.72 o 
   7  -3   2      490.35      628.53    119.57 o 
  -7  -2   2        1.83       46.38     69.07 o 
  -6  -2   2      567.59      571.11     34.17 o 
  -5  -2   2       72.24       71.25     24.06 o 
  -4  -2   2     4012.68     3819.40     45.39 o 
  -3  -2   2     1332.92     1426.72     27.30 o 
  -2  -2   2     1409.51     1364.60     26.67 o 
  -1  -2   2      897.46      914.86     32.54 o 
   1  -2   2    19265.45    18844.57    176.96 o 
   2  -2   2     2584.85     2762.28     47.97 o 
   3  -2   2     5142.22     5154.99     43.31 o 
   4  -2   2      333.45      311.66     19.57 o 
   5  -2   2       86.51       37.88     53.56 o 
   6  -2   2     1394.93     1423.63    170.16 o 
   7  -2   2       70.25       61.52    107.80 o 
  -7  -1   2     1149.37     1211.67     61.57 o 
  -6  -1   2        7.61       14.35     39.49 o 
  -5  -1   2        1.18       15.15     23.34 o 
  -4  -1   2      340.60      414.57     23.93 o 
  -3  -1   2      450.36      426.23     16.86 o 
  -2  -1   2     8131.40     8368.23    125.45 o 
   2  -1   2      793.79      872.19     29.15 o 
   3  -1   2     3258.18     3250.54     36.11 o 
   4  -1   2      587.66      628.01     24.89 o 
   5  -1   2     1010.55     1006.37    105.53 o 
   6  -1   2      265.24      242.84     65.13 o 
   7  -1   2       54.50       38.68     79.00 o 
  -7   0   2       25.38       52.11     54.23 o 
  -6   0   2        1.97       27.11     44.47 o 
  -5   0   2     2452.84     2452.22     45.48 o 
  -4   0   2      528.15      505.81     20.74 o 
  -3   0   2      885.74      858.91     27.01 o 
  -2   0   2     3334.53     3470.87     47.66 o 
   2   0   2     2183.14     2248.80     38.39 o 
   3   0   2     3631.22     3742.99     33.96 o 
   4   0   2       27.45       23.43     15.28 o 
   5   0   2     2014.18     2019.44    155.09 o 
   6   0   2       21.56        9.02     58.44 o 
   7   0   2      539.37      621.89     78.48 o 
  -7   1   2       81.55      120.57     54.44 o 
  -6   1   2        1.81      -12.65     47.82 o 
  -5   1   2        1.29        2.37     38.18 o 
  -4   1   2     1211.01     1213.69     34.15 o 
  -3   1   2     3732.52     3588.98     64.72 o 
  -2   1   2      566.93      590.99     33.11 o 
   2   1   2     6476.30     6576.41     71.09 o 
   3   1   2     2487.06     2470.45     57.19 o 
   4   1   2     1520.77     1507.64     24.99 o 
   5   1   2      522.84      503.71     28.74 o 
   6   1   2       93.76       80.12     37.90 o 
   7   1   2        1.44       14.39     61.07 o 
  -7   2   2       26.38       50.66     88.46 o 
  -6   2   2      606.18      625.53     57.52 o 
  -5   2   2      152.65      107.88     42.69 o 
  -4   2   2     1319.32     1259.66     41.76 o 
  -3   2   2       47.17       42.83     24.90 o 
  -2   2   2     1070.30     1080.27     38.87 o 
  -1   2   2     2791.58     2795.84     62.14 o 
   2   2   2     4255.90     4337.13     31.38 o 
   3   2   2       34.50       39.67     11.32 o 
   4   2   2      168.75      175.05     17.87 o 
   5   2   2      211.80      217.71     25.40 o 
   6   2   2     1649.10     1741.28     43.17 o 
   7   2   2        4.59      -12.10    126.06 o 
  -7   3   2        2.28       13.79     94.56 o 
  -6   3   2       74.40       85.76     88.63 o 
  -5   3   2      701.43      604.12     58.76 o 
  -4   3   2      819.52      774.25     42.63 o 
  -3   3   2       72.60       99.88     31.50 o 
  -2   3   2     3444.12     3260.83    109.92 o 
  -1   3   2      905.06      918.88     20.38 o 
   0   3   2       88.01       85.37      7.43 o 
   1   3   2     2637.74     2731.00     16.43 o 
   2   3   2     1193.66     1220.76     29.77 o 
   3   3   2     2999.71     2940.74     34.95 o 
   4   3   2       46.37       47.67     15.81 o 
   5   3   2      123.34      106.11     21.26 o 
   6   3   2      131.05      144.73     28.63 o 
   7   3   2       64.97       68.84    120.08 o 
  -6   4   2       23.34       57.33     91.03 o 
  -5   4   2      800.28      880.63     90.38 o 
  -4   4   2      527.79      497.65     51.98 o 
  -3   4   2      356.42      293.38     31.58 o 
  -2   4   2     2464.65     2301.17     49.98 o 
  -1   4   2      900.09      803.50     18.28 o 
   0   4   2     3523.74     3349.56     45.85 o 
   1   4   2      972.09     1038.06     25.66 o 
   2   4   2      171.53      261.88     21.89 o 
   3   4   2      499.36      504.09     30.79 o 
   4   4   2     1469.07     1387.48     58.49 o 
   5   4   2     2868.06     2807.62     45.98 o 
   6   4   2       66.32       65.62     26.42 o 
   7   4   2       46.52       66.43    113.05 o 
  -6   5   2      119.88      190.61    106.02 o 
  -5   5   2      325.96      303.01     89.52 o 
  -4   5   2      280.41      331.72     79.28 o 
  -3   5   2      286.58      205.08     45.07 o 
  -2   5   2     1009.47     1036.97     34.23 o 
  -1   5   2      118.36      117.06     17.56 o 
   0   5   2       54.47       37.71     10.63 o 
   1   5   2     3165.27     3306.25     28.52 o 
   2   5   2     4609.25     4147.94    191.76 o 
   3   5   2     1318.55     1435.97     34.29 o 
   4   5   2      184.10      171.73     21.34 o 
   5   5   2        1.08       -2.25     27.61 o 
   6   5   2     1064.35     1149.60     60.20 o 
   7   5   2      355.73      549.26    145.04 o 
  -5   6   2      124.17      108.29     95.85 o 
  -4   6   2      376.54      384.09     63.94 o 
  -3   6   2     1016.47      971.37     54.66 o 
  -2   6   2     2326.24     2363.43     65.47 o 
  -1   6   2     1848.91     1785.01     31.01 o 
   0   6   2       72.60       66.95     15.04 o 
   1   6   2       12.36       19.60     12.23 o 
   2   6   2      188.10      201.19     14.52 o 
   3   6   2     1297.05     1154.87     72.96 o 
   4   6   2     3377.16     3435.60     83.57 o 
   5   6   2      258.04      260.91     29.91 o 
   6   6   2      419.04      435.32     37.80 o 
   7   6   2       65.81      102.11     77.02 o 
  -5   7   2      580.29      745.39    133.00 o 
  -4   7   2      603.76      585.77     77.10 o 
  -3   7   2      430.96      360.93     52.87 o 
  -2   7   2       66.80       56.49     23.41 o 
  -1   7   2        0.71        1.54     19.30 o 
   0   7   2     2756.96     2870.86     38.43 o 
   1   7   2     8679.85     8448.34     82.03 o 
   2   7   2     1617.70     1557.99     22.91 o 
   3   7   2     1353.38     1365.05     68.40 o 
   4   7   2       23.23       55.22     42.06 o 
   5   7   2     1633.72     1712.06     40.93 o 
   6   7   2      366.15      429.11     37.03 o 
   7   7   2      108.40      137.48     98.97 o 
  -4   8   2      168.32      134.89     77.33 o 
  -3   8   2     1015.67     1030.57     82.26 o 
  -2   8   2     2317.32     2242.11     74.82 o 
  -1   8   2       56.11       60.51     23.15 o 
   0   8   2       89.62      128.28     20.78 o 
   1   8   2       58.84       50.57     21.66 o 
   2   8   2     1660.38     1575.43     29.55 o 
   3   8   2      223.19      244.06     17.48 o 
   4   8   2     1573.00     1324.13    168.67 o 
   5   8   2      599.24      548.12     29.09 o 
   6   8   2       31.85       78.63     59.54 o 
   7   8   2      548.43      540.31    107.77 o 
  -4   9   2       76.18        7.56    152.48 o 
  -3   9   2       30.87        8.90     80.56 o 
  -2   9   2      430.73      435.43     58.82 o 
  -1   9   2      805.72      827.78     48.47 o 
   0   9   2     2052.65     2027.15     39.12 o 
   1   9   2      538.77      502.49     30.71 o 
   2   9   2     1003.71      991.90     24.85 o 
   3   9   2      165.77      216.87     26.79 o 
   4   9   2     2905.96     2798.80     82.39 o 
   5   9   2      124.36      117.45     58.43 o 
   6   9   2      977.32     1136.46     79.63 o 
  -3  10   2      209.94      172.58     88.15 o 
  -2  10   2      141.37      113.56     62.12 o 
  -1  10   2       86.26       92.12     42.32 o 
   0  10   2       49.10       60.15     34.43 o 
   1  10   2     2441.39     2407.49     73.58 o 
   2  10   2        3.52        9.86     19.55 o 
   3  10   2     2842.77     2754.57    103.56 o 
   4  10   2      816.14      761.61     68.32 o 
   5  10   2        0.98      -19.35     58.36 o 
   6  10   2      468.21      482.02    100.31 o 
  -3  11   2       69.48       91.98    167.38 o 
  -2  11   2      985.05     1032.62     76.28 o 
  -1  11   2      197.93      150.98     73.81 o 
   0  11   2      439.36      410.86     70.62 o 
   1  11   2      611.30      543.61     35.75 o 
   2  11   2       39.50       31.14     37.34 o 
   3  11   2      621.66      612.31     43.76 o 
   4  11   2      109.10      206.02     47.82 o 
   5  11   2      959.51     1168.92    104.07 o 
   6  11   2      113.80       97.98     95.62 o 
  -2  12   2      239.92      136.61    123.01 o 
  -1  12   2       77.57       90.26     78.97 o 
   0  12   2      887.75      853.56     82.09 o 
   1  12   2        1.02       12.02     46.48 o 
   2  12   2      716.48      747.20     48.80 o 
   3  12   2      217.83      134.98     73.80 o 
   4  12   2       12.78       28.47     83.57 o 
   5  12   2       60.56       96.97     90.59 o 
   0  13   2       56.63      -14.41     75.38 o 
   1  13   2      140.19      127.30     49.51 o 
   2  13   2       10.06      -29.61     72.73 o 
   3  13   2        2.82      -44.63     74.54 o 
   4  13   2     1011.84      893.73    104.07 o 
   5  13   2        9.19       28.52     98.14 o 
  -3 -13   3      313.58      354.55     84.82 o 
  -1 -13   3      347.92      527.19     96.16 o 
   0 -13   3      665.63      572.30    114.15 o 
  -5 -12   3      111.78      173.73     63.45 o 
  -4 -12   3       77.24       92.38     55.33 o 
  -3 -12   3      148.82      215.34     50.77 o 
  -2 -12   3       31.07       26.88     46.67 o 
  -1 -12   3      207.73      285.77     70.28 o 
   0 -12   3      115.41      191.67     79.34 o 
   1 -12   3      825.19     1113.68    197.87 o 
  -6 -11   3      272.40      220.34    131.19 o 
  -5 -11   3       53.16      124.70     61.59 o 
  -4 -11   3       36.25       93.26     49.96 o 
  -3 -11   3        2.78       29.56     45.42 o 
  -2 -11   3     1330.52     1505.20     62.19 o 
  -1 -11   3      442.21      361.21     42.07 o 
   0 -11   3      167.59      174.01     40.43 o 
   1 -11   3       57.66       24.91     76.20 o 
   2 -11   3       36.82      132.26     76.99 o 
  -6 -10   3        1.47     -127.42    127.42 o 
  -5 -10   3      134.16       87.70     65.63 o 
  -4 -10   3      192.76      179.31     52.71 o 
  -3 -10   3      300.58      245.89     29.82 o 
  -2 -10   3       32.72       21.09     29.20 o 
  -1 -10   3       57.17       31.56     29.25 o 
   0 -10   3     2384.53     2489.72    179.12 o 
   1 -10   3       15.20       35.10     62.81 o 
   2 -10   3      153.29      179.26     73.26 o 
   3 -10   3      100.87       17.01     96.49 o 
  -7  -9   3      293.75      237.53    129.17 o 
  -6  -9   3        4.49      -82.52    114.47 o 
  -5  -9   3       18.70     -103.37    103.37 o 
  -4  -9   3        5.79      -12.78     49.56 o 
  -3  -9   3     2284.52     2439.34     56.86 o 
  -2  -9   3       24.01       37.18     25.57 o 
  -1  -9   3        4.30       12.96     24.92 o 
   0  -9   3      106.43      112.08     26.80 o 
   1  -9   3      133.14      161.63     59.60 o 
   2  -9   3      598.44      647.64    105.31 o 
   3  -9   3      251.42      210.66     90.75 o 
   4  -9   3     1124.44      997.41    189.47 o 
  -7  -8   3       37.21       63.50    116.48 o 
  -6  -8   3      967.20     1085.77    118.15 o 
  -5  -8   3      114.78       -1.22     95.66 o 
  -4  -8   3      578.38      476.46     54.90 o 
  -3  -8   3        7.87       -2.35     18.02 o 
  -2  -8   3       11.99       31.07     22.51 o 
  -1  -8   3     3536.72     3373.31     45.57 o 
   0  -8   3       14.21       44.38     37.74 o 
   1  -8   3     2301.99     2389.48     61.91 o 
   2  -8   3      145.19      103.64     59.43 o 
   3  -8   3      586.09      690.05     91.38 o 
   4  -8   3       94.39      111.38     84.18 o 
  -7  -7   3       13.47      199.94    110.32 o 
  -6  -7   3       23.25       40.86     92.95 o 
  -5  -7   3        7.97       37.08     74.76 o 
  -4  -7   3     2166.83     2067.46     69.98 o 
  -3  -7   3      300.53      282.50     27.52 o 
  -2  -7   3     1828.89     1949.98     75.61 o 
  -1  -7   3      690.08      731.19     35.37 o 
   0  -7   3     1635.74     1530.52    203.23 o 
   1  -7   3      541.51      581.03     39.38 o 
   2  -7   3      125.78       97.12     50.66 o 
   3  -7   3     1166.73     1190.71     94.62 o 
   4  -7   3        0.64       39.48     73.31 o 
   5  -7   3       19.57      100.14     81.94 o 
  -7  -6   3      912.07     1008.39     72.40 o 
  -6  -6   3       22.14        9.58     59.63 o 
  -5  -6   3      202.68      307.83     77.75 o 
  -4  -6   3       23.95       28.47     26.33 o 
  -3  -6   3     1203.66     1262.04     27.02 o 
  -2  -6   3      860.38      847.14     26.64 o 
  -1  -6   3      642.47      753.83     42.46 o 
   0  -6   3     3889.54     4213.97     77.16 o 
   1  -6   3       50.95       52.48     48.16 o 
   2  -6   3     1709.26     1767.36     42.99 o 
   3  -6   3      516.65      539.46     52.62 o 
   4  -6   3     1535.59     1398.91     83.00 o 
   5  -6   3      374.76      550.71     80.68 o 
  -7  -5   3        0.94       -4.40     53.16 o 
  -6  -5   3      222.71      241.26     65.77 o 
  -5  -5   3     1510.86     1582.89     94.54 o 
  -4  -5   3     1911.64     1784.97     87.05 o 
  -3  -5   3     2222.40     2170.55     54.93 o 
  -2  -5   3       51.04       42.59     19.87 o 
  -1  -5   3    10422.98    10423.02    285.72 o 
   0  -5   3     4668.83     5239.38    178.23 o 
   1  -5   3     5497.44     5626.77     77.31 o 
   2  -5   3      336.67      276.98     42.60 o 
   3  -5   3      174.07      191.13     30.72 o 
   4  -5   3        5.28       -5.54     19.55 o 
   5  -5   3        0.33      -33.39     92.24 o 
   6  -5   3      870.85     1103.86    143.15 o 
  -7  -4   3      145.54      150.17     66.62 o 
  -6  -4   3      100.58      126.26     36.01 o 
  -5  -4   3       32.45       43.16     27.65 o 
  -4  -4   3     2444.93     2217.05     53.62 o 
  -3  -4   3     2134.42     1942.74     31.98 o 
  -2  -4   3     3612.79     3630.64     46.78 o 
  -1  -4   3    14456.38    14084.20    137.10 o 
   0  -4   3      925.45     1086.73     37.04 o 
   1  -4   3     1533.12     1630.36     42.48 o 
   2  -4   3      734.96      768.75     35.86 o 
   3  -4   3     4138.77     3904.06    103.59 o 
   4  -4   3      449.91      461.22     23.55 o 
   5  -4   3       17.25        4.92     81.76 o 
   6  -4   3       47.16      -27.76    104.81 o 
  -7  -3   3      555.49      577.95     74.79 o 
  -6  -3   3      538.93      504.20     37.91 o 
  -5  -3   3      541.83      588.80     34.21 o 
  -4  -3   3     1877.90     1861.79     38.34 o 
  -3  -3   3      263.37      260.19     17.51 o 
  -2  -3   3     4367.93     4324.93     58.03 o 
  -1  -3   3      922.91      922.10     30.84 o 
   0  -3   3    10943.61    11707.21    715.96 o 
   1  -3   3      526.14      490.82     23.37 o 
   2  -3   3      158.07      145.38     21.17 o 
   3  -3   3       40.67       39.91     18.51 o 
   4  -3   3       17.64       25.27     19.92 o 
   5  -3   3     2345.67     1861.76    354.41 o 
   6  -3   3      216.12      214.44    103.45 o 
   7  -3   3      346.13      399.01    125.79 o 
  -7  -2   3      131.34       48.37     95.35 o 
  -6  -2   3       26.57       43.92     38.56 o 
  -5  -2   3     2490.68     2396.40     52.86 o 
  -4  -2   3       82.32       64.56     18.51 o 
  -3  -2   3     9318.21     9412.96     96.24 o 
  -2  -2   3       78.00      104.63     12.27 o 
  -1  -2   3    10383.67    10439.60     74.56 o 
   1  -2   3     1824.32     1996.17     22.75 o 
   2  -2   3     5972.79     6035.87     53.03 o 
   3  -2   3       32.16       57.64     15.52 o 
   4  -2   3     1045.02     1105.10     29.25 o 
   5  -2   3        8.98       -7.30     25.15 o 
   6  -2   3        2.64       20.21     65.71 o 
   7  -2   3     1056.06     1132.35    127.75 o 
  -7  -1   3       29.90       54.56     50.80 o 
  -6  -1   3      367.53      366.46     43.55 o 
  -5  -1   3      159.01      135.63     25.49 o 
  -4  -1   3      731.80      745.68     34.91 o 
  -3  -1   3     3058.57     2996.09     37.59 o 
  -2  -1   3       25.85       31.71     13.41 o 
   2  -1   3     1740.98     1893.78     34.31 o 
   3  -1   3      387.08      390.24     21.07 o 
   4  -1   3     2366.63     2460.14     43.82 o 
   5  -1   3      389.93      423.46     33.08 o 
   6  -1   3     1720.93     1877.39    370.06 o 
   7  -1   3        2.23      -17.36     79.06 o 
  -7   0   3        0.07        8.46     53.08 o 
  -6   0   3      662.79      708.62     51.09 o 
  -5   0   3       25.21       25.68     21.85 o 
  -4   0   3     5893.96     5737.51     78.14 o 
  -3   0   3      167.66      156.95     15.76 o 
  -2   0   3      647.23      671.18     27.34 o 
   2   0   3      209.02      219.31     17.20 o 
   3   0   3     5656.59     5897.34     39.49 o 
   4   0   3        1.02       -5.95     20.62 o 
   5   0   3      578.62      595.65     34.84 o 
   6   0   3      706.04      807.34     68.78 o 
   7   0   3      126.48       86.83     75.75 o 
  -7   1   3      306.07      260.93     58.32 o 
  -6   1   3       19.42       43.93     46.85 o 
  -5   1   3       30.31       15.80     40.42 o 
  -4   1   3       39.29       36.24     21.47 o 
  -3   1   3       92.28      100.15     20.84 o 
  -2   1   3    10483.89    10474.40    156.79 o 
  -1   1   3     4424.07     4527.80     88.85 o 
   2   1   3     2738.55     2776.77     36.47 o 
   3   1   3     6892.55     6799.24     59.00 o 
   4   1   3      404.35      452.08     20.72 o 
   5   1   3     1301.02     1291.17     41.23 o 
   6   1   3        2.20       10.68     50.13 o 
   7   1   3        4.56       17.52     63.41 o 
  -7   2   3       62.86      134.49     87.53 o 
  -6   2   3       24.56       35.84     48.92 o 
  -5   2   3     1749.11     1698.77     75.52 o 
  -4   2   3      225.99      244.59     34.36 o 
  -3   2   3      149.09      130.37     28.90 o 
  -2   2   3      434.19      414.21     21.33 o 
  -1   2   3     3778.07     3836.71     49.65 o 
   1   2   3      829.17      909.21     24.58 o 
   2   2   3     4903.05     4866.04     55.26 o 
   3   2   3       62.80       61.57     13.86 o 
   4   2   3      960.23     1006.82     22.28 o 
   5   2   3     1826.40     1884.39     68.42 o 
   6   2   3     1481.81     1539.74     50.78 o 
   7   2   3      912.44     1001.70    100.33 o 
  -6   3   3      155.30      220.36     62.48 o 
  -5   3   3       19.35       43.37     48.76 o 
  -4   3   3      395.47      416.85     39.48 o 
  -3   3   3      884.00      814.17     36.27 o 
  -2   3   3        3.33        4.75     20.42 o 
  -1   3   3     4094.07     4151.72     42.09 o 
   0   3   3     1059.89     1163.71     20.03 o 
   1   3   3     6674.02     6499.86     98.01 o 
   2   3   3     7727.39     8038.01     53.90 o 
   3   3   3      598.85      583.47     19.30 o 
   4   3   3     1389.62     1433.66     25.24 o 
   5   3   3        0.54       13.28     20.25 o 
   6   3   3       15.29        2.42     32.39 o 
   7   3   3       47.14       72.05    125.47 o 
  -6   4   3      319.34      402.71     95.97 o 
  -5   4   3       15.13       18.80     55.33 o 
  -4   4   3     1155.33     1052.02     49.80 o 
  -3   4   3       31.24       23.48     29.70 o 
  -2   4   3     4400.12     4199.26     86.22 o 
  -1   4   3     4393.82     4582.82     64.27 o 
   0   4   3      528.11      533.05     11.70 o 
   1   4   3     1162.43     1073.99     17.61 o 
   2   4   3       11.47       10.88      8.76 o 
   3   4   3      402.13      394.32     32.03 o 
   4   4   3     1264.43     1198.79     22.67 o 
   5   4   3     3029.61     3027.80     61.57 o 
   6   4   3     1533.77     1518.58    117.42 o 
   7   4   3       15.96      -23.26    116.39 o 
  -5   5   3      223.39      251.74     86.28 o 
  -4   5   3      223.97      226.19     51.01 o 
  -3   5   3      347.62      344.08     40.59 o 
  -2   5   3     3141.20     3033.16     54.22 o 
  -1   5   3      168.61      179.76     19.48 o 
   0   5   3     1537.79     1438.00     19.01 o 
   1   5   3     5186.62     5108.00     27.71 o 
   2   5   3     4834.80     4633.94    112.76 o 
   3   5   3      356.92      333.42     17.14 o 
   4   5   3       14.00       14.72     17.76 o 
   5   5   3      348.57      343.87     35.30 o 
   6   5   3      188.62      188.51     77.81 o 
   7   5   3      633.93      871.99    153.67 o 
  -5   6   3      620.11      572.86    101.39 o 
  -4   6   3       22.17       65.70     60.82 o 
  -3   6   3     1161.49     1204.30     57.41 o 
  -2   6   3      552.30      602.56     45.82 o 
  -1   6   3     1434.62     1331.11     33.00 o 
   0   6   3     1271.70     1268.45     24.93 o 
   1   6   3      181.56      180.33     18.02 o 
   2   6   3      226.83      239.95     10.11 o 
   3   6   3      199.62      204.28     27.69 o 
   4   6   3     3977.46     4051.13    111.54 o 
   5   6   3      908.28      861.00     32.77 o 
   6   6   3       31.10       58.89     75.77 o 
   7   6   3      390.36      401.40    141.32 o 
  -5   7   3        5.18       85.08    115.37 o 
  -4   7   3       90.26      112.90     68.25 o 
  -3   7   3      401.59      467.20     71.09 o 
  -2   7   3     1061.10     1099.32     46.14 o 
  -1   7   3      122.69      113.22     22.34 o 
   0   7   3      461.12      446.85     20.74 o 
   1   7   3     3933.00     3745.95     40.22 o 
   2   7   3     1171.04     1131.36     23.12 o 
   3   7   3      539.41      485.82     41.87 o 
   4   7   3     1554.06     1306.13     52.58 o 
   5   7   3      284.88      269.74     32.22 o 
   6   7   3     1651.03     1631.72     74.44 o 
   7   7   3       75.62      151.75     66.36 o 
   8   7   3       27.01       64.16    110.12 o 
  -5   8   3        3.60       42.59    129.12 o 
  -4   8   3      499.58      615.18     85.03 o 
  -3   8   3        5.29      -22.15     67.01 o 
  -2   8   3     3835.55     3762.78     69.34 o 
  -1   8   3      332.31      347.84     27.87 o 
   0   8   3      579.23      575.82     23.47 o 
   1   8   3     1003.76      970.66     29.47 o 
   2   8   3       66.16       68.19     13.11 o 
   3   8   3     1655.91     1635.85     87.12 o 
   4   8   3      593.62      551.62     85.81 o 
   5   8   3       98.51       96.22     50.12 o 
   6   8   3        0.11       51.23     58.47 o 
   7   8   3        0.63       53.27     95.40 o 
  -4   9   3       14.36       -9.01    152.81 o 
  -3   9   3      241.43      111.32     76.46 o 
  -2   9   3       31.79       39.04     51.29 o 
  -1   9   3       56.87       82.15     28.96 o 
   0   9   3     3719.26     3734.12     80.88 o 
   1   9   3      508.13      504.73     27.24 o 
   2   9   3      692.14      684.04     26.97 o 
   3   9   3      375.55      362.75     15.60 o 
   4   9   3     1451.27     1423.63     60.65 o 
   5   9   3      522.73      424.56     78.76 o 
   6   9   3       82.09       66.11     64.81 o 
  -3  10   3      807.51      991.20    117.15 o 
  -2  10   3     1289.09     1215.20     70.85 o 
  -1  10   3        8.83       -5.66     33.43 o 
   0  10   3     1362.28     1290.88     55.81 o 
   1  10   3      507.12      447.85     36.03 o 
   2  10   3      928.80      970.81     43.63 o 
   3  10   3      154.79      122.62     16.31 o 
   4  10   3        9.36       62.70     58.02 o 
   5  10   3       39.32       29.19     56.00 o 
   6  10   3      175.77      170.65     94.79 o 
  -3  11   3        1.55      132.26    142.36 o 
  -2  11   3      133.93      154.70     61.90 o 
  -1  11   3      909.72      878.14     79.05 o 
   0  11   3      347.36      353.12     65.66 o 
   1  11   3      641.72      622.16     49.86 o 
   2  11   3       43.51       49.28     36.52 o 
   3  11   3      787.93      838.99     43.11 o 
   4  11   3     1696.36     1467.34    101.20 o 
   5  11   3       36.72       25.96     88.30 o 
   6  11   3       69.74       79.14     96.70 o 
  -2  12   3       84.01      159.91    118.81 o 
  -1  12   3      460.80      468.36     80.85 o 
   0  12   3      432.63      456.98     74.30 o 
   1  12   3      916.56      894.14     53.90 o 
   2  12   3      115.57       97.06     42.11 o 
   3  12   3      237.43      234.19     74.78 o 
   4  12   3      295.49      219.67     87.09 o 
   5  12   3        8.65      -40.46     95.08 o 
   0  13   3       92.79       33.48     74.86 o 
   1  13   3       59.90       34.22     49.43 o 
   2  13   3       68.92       52.12     73.89 o 
   3  13   3      543.08      551.49     91.30 o 
   4  13   3       14.11       37.51     92.70 o 
   5  13   3      268.97      234.69     97.95 o 
  -3 -13   4      229.71      255.07     90.05 o 
  -2 -13   4      186.75      186.11     85.31 o 
  -1 -13   4        2.46       56.33     87.17 o 
   0 -13   4      440.88      565.55    113.13 o 
  -5 -12   4      477.13      641.57    109.30 o 
  -4 -12   4      166.75      330.68     91.10 o 
  -3 -12   4      286.37      281.37     86.67 o 
  -2 -12   4        7.65       33.63     48.76 o 
  -1 -12   4        5.47      -12.22     69.32 o 
   0 -12   4      218.34      327.93     86.32 o 
   1 -12   4       85.71       45.08     92.22 o 
  -6 -11   4       92.14        7.54    132.57 o 
  -5 -11   4       39.55       60.52    102.71 o 
  -4 -11   4      149.23      179.87     53.26 o 
  -3 -11   4      455.68      497.23     51.49 o 
  -2 -11   4      353.85      310.09     35.03 o 
  -1 -11   4      740.24      858.82     53.03 o 
   0 -11   4      834.39      990.03    200.00 o 
   1 -11   4       10.82       33.11     80.20 o 
   2 -11   4       68.63      109.16     83.60 o 
  -6 -10   4      232.71      195.99    134.24 o 
  -5 -10   4       96.79      -31.65    110.64 o 
  -4 -10   4      415.40      497.27     57.61 o 
  -3 -10   4       51.55       49.32     27.74 o 
  -2 -10   4        2.25       -2.90     29.24 o 
  -1 -10   4      521.34      509.93     33.32 o 
   0 -10   4     1085.44     1096.01     50.63 o 
   1 -10   4     1056.95     1179.31     88.76 o 
   2 -10   4       82.35       83.42     73.53 o 
   3 -10   4        5.92       12.43     99.98 o 
  -6  -9   4        0.54     -114.17    114.17 o 
  -5  -9   4       10.97      -26.66    112.02 o 
  -4  -9   4      617.55      483.39     68.54 o 
  -3  -9   4      436.48      414.46     26.47 o 
  -2  -9   4     1725.61     1951.20     42.13 o 
  -1  -9   4      986.72      987.53     33.81 o 
   0  -9   4       58.29       65.08     26.73 o 
   1  -9   4       51.16      105.32     58.83 o 
   2  -9   4       14.44       -8.64     67.01 o 
   3  -9   4     3282.20     3564.00    200.57 o 
  -6  -8   4       31.05       23.06    106.46 o 
  -5  -8   4      295.71      286.71    105.23 o 
  -4  -8   4      157.13       88.09     48.48 o 
  -3  -8   4       20.55       21.32     31.75 o 
  -2  -8   4        6.16       23.92     29.13 o 
  -1  -8   4      139.88      173.84     30.08 o 
   0  -8   4     4491.02     4685.85     55.53 o 
   1  -8   4       26.28       79.61     53.62 o 
   2  -8   4      674.82      527.40    134.94 o 
   3  -8   4        0.43      -35.56     78.72 o 
   4  -8   4      726.99      897.17     96.57 o 
  -7  -7   4       26.12      166.68    106.20 o 
  -6  -7   4        1.51       69.50     69.38 o 
  -5  -7   4     1031.14      990.99    102.66 o 
  -4  -7   4     1127.94     1024.55     73.12 o 
  -3  -7   4      832.20      740.51     36.02 o 
  -2  -7   4      279.53      312.20     30.45 o 
  -1  -7   4       90.76      122.81     23.13 o 
   0  -7   4      528.07      497.26     25.36 o 
   1  -7   4      254.88      352.42     58.59 o 
   2  -7   4     6432.21     6653.83    531.23 o 
   3  -7   4       40.38       32.30     37.24 o 
   4  -7   4     1086.87     1163.47     88.49 o 
   5  -7   4       76.47      158.38     86.84 o 
  -7  -6   4      158.89      205.05     66.62 o 
  -6  -6   4      646.05      809.26     75.58 o 
  -5  -6   4       18.46       39.59     73.82 o 
  -4  -6   4       33.52       30.31     15.51 o 
  -3  -6   4        8.12       -0.91     20.74 o 
  -2  -6   4      680.35      620.58     30.84 o 
  -1  -6   4     7942.75     8006.53    276.20 o 
   0  -6   4      336.87      363.42     23.34 o 
   1  -6   4     1153.65     1209.64    116.48 o 
   2  -6   4       10.60        3.91     26.88 o 
   3  -6   4     2377.03     2670.81    143.75 o 
   4  -6   4      309.15      287.71     33.59 o 
   5  -6   4      111.22      152.47     75.25 o 
  -7  -5   4        4.01       22.92     63.50 o 
  -6  -5   4      417.76      395.99     70.92 o 
  -5  -5   4      193.49      223.46     54.07 o 
  -4  -5   4     2347.79     2372.47     58.28 o 
  -3  -5   4       52.01       46.86     19.27 o 
  -2  -5   4      969.46     1018.21     39.77 o 
  -1  -5   4      384.90      461.59     51.09 o 
   0  -5   4      755.05      646.53     66.17 o 
   1  -5   4     7916.69     8547.56    183.25 o 
   2  -5   4       45.94       26.52     27.97 o 
   3  -5   4     1879.12     1939.23     52.51 o 
   4  -5   4        2.55        5.78     24.47 o 
   5  -5   4      538.78      624.55    108.65 o 
   6  -5   4        9.93       21.30    111.99 o 
  -7  -4   4      440.79      367.29     62.92 o 
  -6  -4   4       33.22       44.41     38.71 o 
  -5  -4   4       57.80       73.75     21.03 o 
  -4  -4   4      373.60      370.13     28.49 o 
  -3  -4   4     1176.48     1133.19     46.39 o 
  -2  -4   4     7289.57     7311.86    178.89 o 
  -1  -4   4      321.81      274.19     14.85 o 
   0  -4   4     2359.60     2673.77    467.02 o 
   1  -4   4      626.95      754.43     35.63 o 
   2  -4   4     5648.28     5785.08    133.38 o 
   3  -4   4      138.34      149.53     29.39 o 
   4  -4   4     1172.92     1096.02     56.40 o 
   5  -4   4     1586.74     1380.53    245.19 o 
   6  -4   4       26.07      115.44    100.33 o 
  -7  -3   4       22.70       75.50     64.92 o 
  -6  -3   4      391.99      397.88     44.87 o 
  -5  -3   4     1319.96     1261.09     34.06 o 
  -4  -3   4      370.99      389.40     42.30 o 
  -3  -3   4      353.73      360.57     24.42 o 
  -2  -3   4      116.10      120.78     20.62 o 
  -1  -3   4     2044.90     1927.26    138.24 o 
   0  -3   4       26.34       46.34     23.20 o 
   1  -3   4      142.89      107.39     19.93 o 
   2  -3   4     6509.55     6887.78     53.76 o 
   3  -3   4       12.63       10.90     20.23 o 
   4  -3   4      138.26      143.05     22.99 o 
   5  -3   4      484.37      501.35     33.82 o 
   6  -3   4     1182.45     1463.03    121.21 o 
   7  -3   4       18.89      -94.09    118.90 o 
  -7  -2   4       43.74       18.32     77.21 o 
  -6  -2   4        9.48       23.10     40.74 o 
  -5  -2   4      111.86      113.84     24.10 o 
  -4  -2   4     1499.72     1422.75     29.48 o 
  -3  -2   4     5578.86     5658.31     64.02 o 
  -2  -2   4     1700.45     1621.39     26.26 o 
  -1  -2   4     3643.00     3502.48     36.44 o 
   0  -2   4     3704.65     4572.31    257.45 o 
   1  -2   4     3069.49     3082.98     24.72 o 
   2  -2   4     1528.19     1599.03     29.31 o 
   3  -2   4     4259.16     4043.58     61.07 o 
   4  -2   4     1018.05     1105.77     26.97 o 
   5  -2   4      374.65      377.65     32.92 o 
   6  -2   4        1.66       27.34     62.55 o 
   7  -2   4        0.80      -61.24    109.91 o 
  -7  -1   4      278.76      307.22     53.99 o 
  -6  -1   4      566.04      610.18     47.91 o 
  -5  -1   4      294.02      283.21     23.89 o 
  -4  -1   4      198.06      179.26     19.97 o 
  -3  -1   4       25.20       25.69     18.36 o 
  -2  -1   4     2171.63     2074.17     52.55 o 
  -1  -1   4     3747.81     3834.50     66.85 o 
   1  -1   4     5470.10     5755.65     69.17 o 
   2  -1   4      498.87      504.47     15.73 o 
   3  -1   4      236.07      236.82     20.42 o 
   4  -1   4      173.65      174.10     21.08 o 
   5  -1   4     3558.18     3909.52     65.81 o 
   6  -1   4      109.65      123.91     67.05 o 
   7  -1   4      209.24      211.68     79.52 o 
  -7   0   4        0.21       18.20     58.14 o 
  -6   0   4       18.74       15.39     46.15 o 
  -5   0   4     1495.16     1535.91     41.02 o 
  -4   0   4      113.14      132.51     18.38 o 
  -3   0   4     1157.65     1137.05     32.05 o 
  -2   0   4     5381.25     5239.95    122.39 o 
  -1   0   4     7399.81     7398.03    166.53 o 
   2   0   4    13512.49    13813.49     95.91 o 
   3   0   4       31.49       44.61     15.83 o 
   4   0   4      451.58      441.65     25.71 o 
   5   0   4       21.99       34.30     30.63 o 
   6   0   4      123.52      202.28     59.08 o 
   7   0   4      368.06      363.50     78.34 o 
  -7   1   4       11.98      -18.60     79.54 o 
  -6   1   4      268.13      259.10     50.91 o 
  -5   1   4      168.19      154.84     42.38 o 
  -4   1   4      156.61      118.33     14.46 o 
  -3   1   4     3771.91     3730.16     83.54 o 
  -2   1   4       24.57       12.85     24.57 o 
  -1   1   4    23804.82    22839.93    180.11 o 
   1   1   4      614.03      597.96     15.63 o 
   2   1   4       10.25       12.59     11.02 o 
   3   1   4       36.66       58.77     14.67 o 
   4   1   4     7284.19     7503.53     72.86 o 
   5   1   4      239.33      270.30     27.74 o 
   6   1   4      591.59      601.14     59.42 o 
   7   1   4        2.61      -16.76     62.57 o 
   8   1   4       52.55       77.25    180.38 o 
  -7   2   4        6.04        0.07     86.09 o 
  -6   2   4      473.16      538.77     58.57 o 
  -5   2   4        4.53       38.46     42.55 o 
  -4   2   4     1225.93     1278.94     40.06 o 
  -3   2   4      921.28      881.66     31.32 o 
  -2   2   4        7.93        0.90     19.49 o 
  -1   2   4      111.61      133.93     11.75 o 
   0   2   4      193.67      232.45     22.82 o 
   1   2   4    22640.04    22534.29    244.82 o 
   2   2   4      337.64      373.28     13.38 o 
   3   2   4     4769.39     4797.14     48.04 o 
   4   2   4      339.14      363.89     21.35 o 
   5   2   4     1788.32     1817.98     34.90 o 
   6   2   4     1267.73     1327.86     49.59 o 
   7   2   4       33.03       13.88     56.78 o 
   8   2   4      281.34      307.89    161.16 o 
  -6   3   4      176.78      223.27     62.65 o 
  -5   3   4       16.51        2.20     50.87 o 
  -4   3   4     1820.45     1799.39     52.27 o 
  -3   3   4      437.44      403.80     31.07 o 
  -2   3   4     9764.09     9602.92     72.65 o 
  -1   3   4     1369.99     1433.25     21.70 o 
   0   3   4     1076.84     1135.53     39.99 o 
   1   3   4      305.29      277.05     13.42 o 
   2   3   4     3773.05     3922.28     61.73 o 
   3   3   4     8010.11     8321.25     78.39 o 
   4   3   4       41.98       53.82     17.56 o 
   5   3   4     3690.33     3684.44     45.49 o 
   6   3   4      560.27      540.78     39.01 o 
   7   3   4      148.36       96.12    140.62 o 
  -6   4   4        9.64      142.67     90.80 o 
  -5   4   4     1243.00     1219.25     71.48 o 
  -4   4   4      605.19      614.21     45.05 o 
  -3   4   4        4.56        6.56     26.08 o 
  -2   4   4      924.64      912.30     33.23 o 
  -1   4   4     4527.38     4851.42     38.59 o 
   0   4   4    13724.33    13763.69     85.85 o 
   1   4   4       64.94       64.35     12.90 o 
   2   4   4     6640.01     6634.99     61.79 o 
   3   4   4      932.60      915.85     43.78 o 
   4   4   4     1072.98     1004.03     30.28 o 
   5   4   4     2773.74     2746.06     64.69 o 
   6   4   4     1057.74     1093.50     55.76 o 
   7   4   4      502.71      493.58    141.61 o 
  -5   5   4      389.96      383.67     62.60 o 
  -4   5   4       58.68      109.16     50.93 o 
  -3   5   4     7052.71     6732.01     96.61 o 
  -2   5   4      702.19      717.18     33.25 o 
  -1   5   4      644.18      686.23     21.63 o 
   0   5   4      480.32      467.25     16.10 o 
   1   5   4     2938.48     2654.19     30.33 o 
   2   5   4     6995.19     7315.66     40.28 o 
   3   5   4     1420.77     1448.59     40.01 o 
   4   5   4     3823.12     3892.11     83.28 o 
   5   5   4       22.74       18.08     63.24 o 
   6   5   4      389.13      345.88     80.77 o 
   7   5   4      571.39      653.76    146.24 o 
  -5   6   4      413.24      529.71     99.23 o 
  -4   6   4      142.34      108.80     56.59 o 
  -3   6   4       35.82       51.52     43.37 o 
  -2   6   4     4349.49     4576.89    199.30 o 
  -1   6   4     2582.85     2679.54     44.79 o 
   0   6   4       71.34       71.81     15.66 o 
   1   6   4     2193.34     2108.32     29.08 o 
   2   6   4      458.32      459.76     16.94 o 
   3   6   4     2492.08     2465.29     58.55 o 
   4   6   4     1290.84     1318.11     43.39 o 
   5   6   4     4254.67     4325.84    113.22 o 
   6   6   4      680.84      629.82     90.04 o 
   7   6   4       50.70       59.01     74.00 o 
  -5   7   4      369.61      359.68    117.09 o 
  -4   7   4      654.09      649.50     74.06 o 
  -3   7   4       43.50       81.59     58.99 o 
  -2   7   4      131.50      107.68     28.80 o 
  -1   7   4      490.57      470.63     24.68 o 
   0   7   4     3282.25     3358.83     52.98 o 
   1   7   4     1015.72      956.02     38.43 o 
   2   7   4     3300.15     3189.38     77.11 o 
   3   7   4     1408.06     1315.68     52.26 o 
   4   7   4       82.33       70.21     39.12 o 
   5   7   4      238.37      282.10     48.52 o 
   6   7   4      449.71      491.90     60.23 o 
   7   7   4      501.50      499.42     71.05 o 
  -5   8   4       56.44       96.88    138.77 o 
  -4   8   4       19.13       11.41     72.63 o 
  -3   8   4     1993.39     2017.69     89.75 o 
  -2   8   4      800.89      824.06     34.99 o 
  -1   8   4     1233.31     1223.09     34.97 o 
   0   8   4      610.79      655.10     33.06 o 
   1   8   4        5.20        0.83     26.09 o 
   2   8   4     2051.65     1926.04     53.58 o 
   3   8   4      823.82      934.66     42.09 o 
   4   8   4     2988.80     2715.55     71.40 o 
   5   8   4      573.49      607.53     59.17 o 
   6   8   4        5.37       77.05     56.43 o 
   7   8   4       31.34       76.69     92.38 o 
  -4   9   4       16.02      -31.30    141.64 o 
  -3   9   4      284.00      241.08     93.72 o 
  -2   9   4        0.48       10.53     48.91 o 
  -1   9   4      523.17      556.80     34.08 o 
   0   9   4      248.33      289.51     28.39 o 
   1   9   4     2627.73     2566.54     54.11 o 
   2   9   4      166.56      151.69     23.49 o 
   3   9   4      211.63      227.33     24.59 o 
   4   9   4      180.16      217.13     41.22 o 
   5   9   4       39.13       29.74     55.21 o 
   6   9   4      736.72      653.92     70.84 o 
  -3  10   4       32.84      -39.64    146.66 o 
  -2  10   4      650.15      666.51     60.46 o 
  -1  10   4      136.99      147.53     34.49 o 
   0  10   4      421.80      503.74     45.41 o 
   1  10   4      329.19      320.87     48.29 o 
   2  10   4       43.49       57.16     25.75 o 
   3  10   4      586.74      544.55     33.51 o 
   4  10   4      562.35      663.04    109.59 o 
   5  10   4      284.67      352.08     90.69 o 
   6  10   4       70.23       81.01     93.07 o 
  -3  11   4       90.32       63.07    138.69 o 
  -2  11   4      164.11      253.41     73.77 o 
  -1  11   4        9.09       23.41     65.22 o 
   0  11   4     1236.87     1247.08     76.00 o 
   1  11   4        4.15       -6.61     57.42 o 
   2  11   4       67.12       43.18     38.61 o 
   3  11   4       24.62       42.03     72.76 o 
   4  11   4      256.79      276.31     81.88 o 
   5  11   4      598.82      516.22     96.02 o 
  -1  12   4      126.15      109.47     73.40 o 
   0  12   4       14.20       23.10     67.02 o 
   1  12   4      211.15      206.59     49.04 o 
   2  12   4      292.84      279.52     43.91 o 
   3  12   4      188.36      142.67     79.84 o 
   4  12   4      243.92      264.86     86.92 o 
   5  12   4       41.28       35.65     94.41 o 
  -1  13   4      406.92      485.64    136.79 o 
   0  13   4      129.30      158.56     74.85 o 
   1  13   4      157.38      159.98     50.95 o 
   2  13   4       26.32       -0.13     78.95 o 
   3  13   4      148.64      131.64     80.78 o 
   4  13   4      634.42      694.78     99.12 o 
   3  14   4      203.07      229.60     89.47 o 
  -4 -13   5        5.21       42.05    105.87 o 
  -3 -13   5      106.02      174.43     98.90 o 
  -2 -13   5       13.62      -84.45     84.45 o 
  -1 -13   5      603.05      463.17     96.72 o 
   0 -13   5       76.14      127.35    114.89 o 
  -5 -12   5        9.27       96.28    100.78 o 
  -4 -12   5      595.50      949.65    102.25 o 
  -3 -12   5      139.73      130.18     90.26 o 
  -2 -12   5      143.17      107.37     52.65 o 
  -1 -12   5      155.02      196.23     75.57 o 
   0 -12   5      239.24      349.47     87.24 o 
   1 -12   5      183.73      142.32    105.41 o 
  -6 -11   5        8.00      -22.33    131.72 o 
  -5 -11   5        8.37       27.96    106.84 o 
  -4 -11   5        4.69       93.14     88.71 o 
  -3 -11   5        7.68       35.05     44.28 o 
  -2 -11   5      936.86      824.72     39.67 o 
  -1 -11   5      103.14      160.79     52.90 o 
   0 -11   5     1171.35     1239.23     91.66 o 
   1 -11   5       15.50       49.54     85.84 o 
   2 -11   5       95.53       53.11     82.13 o 
  -6 -10   5        2.71     -141.28    141.28 o 
  -5 -10   5      703.10      764.33    131.63 o 
  -4 -10   5       83.68      194.55     92.96 o 
  -3 -10   5      746.84     1010.61     56.64 o 
  -2 -10   5       19.82      -11.48     29.86 o 
  -1 -10   5      593.59      628.56     32.27 o 
   0 -10   5      446.98      455.44     29.90 o 
   1 -10   5        4.39       26.91     73.46 o 
   2 -10   5      454.67      450.31     97.84 o 
   3 -10   5      272.27      309.59    107.21 o 
  -6  -9   5      101.36      -54.84    120.02 o 
  -5  -9   5       17.07      -39.50    115.97 o 
  -4  -9   5      531.95      460.61    101.75 o 
  -3  -9   5      348.25      322.18     36.51 o 
  -2  -9   5      309.38      285.33     36.35 o 
  -1  -9   5     1006.18      982.10     37.49 o 
   0  -9   5      205.79      237.60     24.16 o 
   1  -9   5      415.37      430.24     63.42 o 
   2  -9   5      573.68      533.32    111.48 o 
   3  -9   5     1302.77     1339.10    165.78 o 
  -6  -8   5      272.70      287.61    115.39 o 
  -5  -8   5       51.07      -80.20    106.30 o 
  -4  -8   5     1157.99     1113.93     51.90 o 
  -3  -8   5       99.85      110.28     27.49 o 
  -2  -8   5     2688.80     2552.00    121.81 o 
  -1  -8   5     3777.95     3962.90     54.57 o 
   0  -8   5     1857.18     1898.16     71.19 o 
   1  -8   5      368.88      457.20    161.36 o 
   2  -8   5      186.06      127.03     63.28 o 
   3  -8   5        1.62      -22.51     76.31 o 
   4  -8   5        4.03       -4.75     85.96 o 
  -6  -7   5       14.87      108.90     63.38 o 
  -5  -7   5      637.96      703.44    104.43 o 
  -4  -7   5     1086.47     1005.93     46.71 o 
  -3  -7   5     1189.24     1168.59     43.39 o 
  -2  -7   5     3721.16     3507.76    113.20 o 
  -1  -7   5       44.72       43.53     21.28 o 
   0  -7   5      214.55      230.68     16.43 o 
   1  -7   5     2770.56     2835.02    165.21 o 
   2  -7   5     5070.52     4945.73    292.69 o 
   3  -7   5      868.40     1023.13     48.29 o 
   4  -7   5       12.13       84.11     74.19 o 
   5  -7   5      482.09      492.02     89.26 o 
  -6  -6   5      202.12      185.11     85.50 o 
  -5  -6   5      549.66      494.55    111.28 o 
  -4  -6   5       91.26       67.08     21.52 o 
  -3  -6   5      293.71      236.88     37.77 o 
  -2  -6   5     2613.12     2567.30     43.75 o 
  -1  -6   5     2269.14     2249.33     90.00 o 
   0  -6   5     1610.05     1707.75     49.89 o 
   1  -6   5      503.55      580.79     42.98 o 
   2  -6   5       89.42      104.22     25.16 o 
   3  -6   5      759.09      778.26     49.64 o 
   4  -6   5      989.70      990.08     51.27 o 
   5  -6   5      706.81      957.42     86.87 o 
  -7  -5   5        2.56      -54.44     88.74 o 
  -6  -5   5      599.64      571.79     72.99 o 
  -5  -5   5      274.15      293.21     35.19 o 
  -4  -5   5     1593.37     1486.59     47.73 o 
  -3  -5   5      641.17      642.01     29.17 o 
  -2  -5   5      202.25      227.57     24.27 o 
  -1  -5   5     4079.56     4436.97    669.47 o 
   0  -5   5        2.31       12.44     34.72 o 
   1  -5   5     4738.95     4796.72     75.26 o 
   2  -5   5      866.02      819.94     28.89 o 
   3  -5   5      520.82      601.23     35.75 o 
   4  -5   5      107.41      110.58     28.92 o 
   5  -5   5       11.18       52.65     99.50 o 
   6  -5   5      414.84      531.48    128.42 o 
  -7  -4   5      119.08      120.08     69.34 o 
  -6  -4   5      102.72      120.17     44.52 o 
  -5  -4   5       15.24       20.47     22.95 o 
  -4  -4   5      161.88      161.57     21.70 o 
  -3  -4   5      272.72      295.06     29.75 o 
  -2  -4   5    10490.34    10025.87     78.10 o 
  -1  -4   5     1781.95     1664.53    235.42 o 
   0  -4   5      577.69      631.34    107.25 o 
   1  -4   5     2598.91     2816.50    103.45 o 
   2  -4   5     1973.76     1970.54     52.07 o 
   3  -4   5     2780.42     2911.67     65.34 o 
   4  -4   5      236.32      218.28     26.88 o 
   5  -4   5       42.71       46.49     31.38 o 
   6  -4   5      603.32      876.13    122.98 o 
  -7  -3   5      129.82       94.31     86.69 o 
  -6  -3   5       83.55      116.44     50.39 o 
  -5  -3   5     1721.61     1648.32     77.03 o 
  -4  -3   5      588.78      587.77     24.79 o 
  -3  -3   5      181.26      173.65     21.16 o 
  -2  -3   5     1678.62     1755.86     44.33 o 
  -1  -3   5      405.01      415.49     21.73 o 
   0  -3   5     6603.25     7621.78   1027.69 o 
   1  -3   5      158.62      122.39     10.17 o 
   2  -3   5     2233.49     2156.39     30.34 o 
   3  -3   5      756.03      788.42     59.53 o 
   4  -3   5      164.59      163.37     23.90 o 
   5  -3   5      739.43      787.57     42.35 o 
   6  -3   5        5.00       47.82    101.68 o 
   7  -3   5      180.77      141.26    117.55 o 
  -7  -2   5        5.37       -0.15     91.20 o 
  -6  -2   5       17.27        4.46     42.45 o 
  -5  -2   5       28.87       17.03     24.68 o 
  -4  -2   5      218.66      205.11     25.79 o 
  -3  -2   5     1688.88     1542.28     32.02 o 
  -2  -2   5     6933.42     6445.40     84.98 o 
  -1  -2   5     1056.05      973.83     37.73 o 
   0  -2   5      183.01      200.33     59.56 o 
   1  -2   5      467.39      481.70     10.11 o 
   2  -2   5     5174.42     5207.49     62.87 o 
   3  -2   5        6.08       21.57     15.55 o 
   4  -2   5      887.65      892.75     28.02 o 
   5  -2   5      263.31      273.44     35.06 o 
   6  -2   5       72.50      141.46     61.33 o 
   7  -2   5       51.09      -26.56    106.28 o 
  -7  -1   5        3.48       -3.92     56.51 o 
  -6  -1   5      778.11      803.82     53.52 o 
  -5  -1   5      491.13      450.25     28.27 o 
  -4  -1   5       41.24       30.72     19.62 o 
  -3  -1   5       24.41       24.90     22.81 o 
  -2  -1   5      206.85      214.40     21.49 o 
  -1  -1   5      397.28      407.37     26.39 o 
   0  -1   5      851.61     1033.72     97.34 o 
   1  -1   5     2245.17     2312.49     59.89 o 
   2  -1   5     7197.88     7583.42    111.71 o 
   3  -1   5      449.07      470.03     20.71 o 
   4  -1   5     2558.34     2564.51     76.44 o 
   5  -1   5       46.77       62.19     33.46 o 
   6  -1   5      722.55      840.64     49.91 o 
   7  -1   5      102.44       34.41     75.85 o 
  -7   0   5        0.60        5.37     60.04 o 
  -6   0   5       42.95       48.18     46.03 o 
  -5   0   5      559.90      525.25     24.77 o 
  -4   0   5      478.90      457.38     22.02 o 
  -3   0   5      101.65       83.12     23.64 o 
  -2   0   5       40.66       35.48     21.10 o 
  -1   0   5     7319.40     7185.38    203.84 o 
   0   0   5      407.98      427.94     27.09 o 
   1   0   5     6484.67     6889.90     57.73 o 
   2   0   5       45.49       65.43     20.66 o 
   3   0   5     3594.88     3620.65     33.95 o 
   4   0   5      306.83      295.33     21.79 o 
   5   0   5        2.96       26.55     31.79 o 
   6   0   5      121.81      134.90     39.05 o 
   7   0   5      131.60       49.15     72.49 o 
   8   0   5      619.33      609.31    162.01 o 
  -7   1   5      116.72      120.03     81.95 o 
  -6   1   5      128.50      135.65     51.58 o 
  -5   1   5      211.21      221.24     44.41 o 
  -4   1   5        1.66        0.93     11.70 o 
  -3   1   5      740.34      708.98     33.86 o 
  -2   1   5     2022.40     1835.58     48.90 o 
  -1   1   5     1122.43     1170.51     59.04 o 
   0   1   5     1221.69     1239.44     25.15 o 
   1   1   5     4067.04     4339.11     48.73 o 
   2   1   5      305.25      309.64     23.94 o 
   3   1   5      310.94      342.91     17.57 o 
   4   1   5       35.88       27.23     19.18 o 
   5   1   5     4754.78     5004.71     57.23 o 
   6   1   5       36.18       27.31     37.00 o 
   7   1   5        1.11       -2.96     64.68 o 
   8   1   5        5.23     -122.66    177.51 o 
  -7   2   5       43.49      117.38     94.77 o 
  -6   2   5      180.74      159.11     62.01 o 
  -5   2   5      679.91      741.15     52.79 o 
  -4   2   5        0.22       11.26     29.98 o 
  -3   2   5     2894.57     2721.82     91.55 o 
  -2   2   5      825.96      748.23     21.71 o 
  -1   2   5      642.55      727.54     20.57 o 
   0   2   5     7423.04     7850.08     93.12 o 
   1   2   5       26.49       37.26     16.98 o 
   2   2   5     8862.79     9297.99    101.54 o 
   3   2   5      740.21      783.25     23.16 o 
   4   2   5        4.89        9.64     22.77 o 
   5   2   5       20.28       37.95     23.10 o 
   6   2   5      155.69      118.45     38.98 o 
   7   2   5      957.25     1076.64     74.70 o 
   8   2   5        7.27       90.34    154.89 o 
  -6   3   5      287.40      341.93     64.62 o 
  -5   3   5      395.47      374.95     56.12 o 
  -4   3   5        3.36       -1.83     35.48 o 
  -3   3   5     3177.20     3070.71     44.82 o 
  -2   3   5      497.03      405.55     41.40 o 
  -1   3   5     3453.75     3573.92     36.37 o 
   0   3   5     2582.97     2775.37     33.56 o 
   1   3   5      300.93      363.72     17.69 o 
   2   3   5      637.54      711.44     26.10 o 
   3   3   5     2622.97     2931.43     51.14 o 
   4   3   5     5863.53     5785.28     62.99 o 
   5   3   5      126.93      141.57     25.32 o 
   6   3   5      177.80      178.48     37.92 o 
   7   3   5        3.97        8.10    122.95 o 
   8   3   5      412.71      445.79    178.37 o 
  -6   4   5      219.43      298.81     96.45 o 
  -5   4   5       38.59       52.05     55.63 o 
  -4   4   5      241.93      213.25     41.72 o 
  -3   4   5     1406.13     1325.43     45.72 o 
  -2   4   5       45.85       36.95     23.58 o 
  -1   4   5      201.01      159.60     12.97 o 
   0   4   5       21.51       23.81     11.67 o 
   1   4   5    13895.42    13953.00     68.57 o 
   2   4   5     1317.03     1479.03     21.53 o 
   3   4   5        0.83        2.80     19.22 o 
   4   4   5      643.24      577.22     33.37 o 
   5   4   5     2533.11     2587.37     38.56 o 
   6   4   5      692.74      785.67     39.36 o 
   7   4   5      131.98       85.37    137.51 o 
  -5   5   5      576.38      658.18     65.61 o 
  -4   5   5      410.63      360.84     55.11 o 
  -3   5   5     1693.61     1678.64     52.34 o 
  -2   5   5     1211.97     1260.23     43.82 o 
  -1   5   5       11.94       19.86     16.66 o 
   0   5   5     1604.62     1773.38     32.68 o 
   1   5   5       17.25       28.49      9.32 o 
   2   5   5     4271.97     4361.74     34.28 o 
   3   5   5    10296.47    10371.35    114.01 o 
   4   5   5      167.00      148.34     29.51 o 
   5   5   5       61.23       52.21      9.65 o 
   6   5   5      637.77      620.02     87.92 o 
   7   5   5      506.99      594.81    143.25 o 
  -5   6   5       77.19      102.63     91.32 o 
  -4   6   5        6.92       43.60     46.51 o 
  -3   6   5      292.05      296.82     59.52 o 
  -2   6   5       88.25       70.27     21.10 o 
  -1   6   5     1144.57     1187.42     25.86 o 
   0   6   5    10019.98     9643.78     63.94 o 
   1   6   5     1762.45     1804.26     33.56 o 
   2   6   5     1280.44     1270.99     17.68 o 
   3   6   5      100.71       85.89     14.09 o 
   4   6   5     3527.94     3499.74    209.08 o 
   5   6   5      549.54      614.77     79.30 o 
   6   6   5       22.09       12.05     78.62 o 
   7   6   5      507.32      577.91    100.44 o 
  -5   7   5      118.14      171.59    113.99 o 
  -4   7   5      604.14      696.55     74.23 o 
  -3   7   5     2239.01     2284.31    261.81 o 
  -2   7   5       90.07       85.56     27.65 o 
  -1   7   5      160.70      162.58     20.74 o 
   0   7   5     1202.26     1322.40     25.84 o 
   1   7   5     4582.98     4599.19    153.11 o 
   2   7   5      692.20      646.46     15.78 o 
   3   7   5      749.09      749.47     32.51 o 
   4   7   5      123.22      110.55     39.37 o 
   5   7   5       12.48       38.28     48.84 o 
   6   7   5      407.74      477.66    119.93 o 
   7   7   5       84.72       60.29     64.13 o 
  -5   8   5       43.73       95.64    122.49 o 
  -4   8   5      145.51      180.43     74.98 o 
  -3   8   5      296.60      283.12     67.55 o 
  -2   8   5       46.91       51.01     32.21 o 
  -1   8   5     2361.87     2336.20     42.21 o 
   0   8   5      721.21      759.16     25.20 o 
   1   8   5      642.58      687.51     26.75 o 
   2   8   5       17.15       17.44     23.04 o 
   3   8   5     7490.05     7529.54    353.78 o 
   4   8   5      340.84      289.29     45.64 o 
   5   8   5      731.53      678.57     58.15 o 
   6   8   5       19.28       32.38     56.45 o 
  -4   9   5      393.79      178.62    150.16 o 
  -3   9   5       45.31       45.33     72.85 o 
  -2   9   5      111.02      109.47     59.08 o 
  -1   9   5      423.76      387.53     32.74 o 
   0   9   5     3327.65     3451.47     51.22 o 
   1   9   5       31.98       38.22     35.06 o 
   2   9   5     2690.17     2446.20     55.37 o 
   3   9   5      772.19      797.29     37.86 o 
   4   9   5       47.23       53.82     35.63 o 
   5   9   5      752.08      815.91     62.25 o 
   6   9   5      333.08      361.67     99.12 o 
  -4  10   5       44.80      -30.15    154.04 o 
  -3  10   5      518.10      596.55    142.26 o 
  -2  10   5       23.23       65.46     61.61 o 
  -1  10   5      251.85      194.23     58.90 o 
   0  10   5      599.58      651.29     47.00 o 
   1  10   5       43.38        8.05     70.52 o 
   2  10   5     2345.39     2093.93     56.76 o 
   3  10   5      530.47      445.30     43.18 o 
   4  10   5     1868.50     1976.27     64.41 o 
   5  10   5       10.55      -39.66     82.94 o 
   6  10   5       88.41       74.73     94.13 o 
  -3  11   5      107.90      113.80    128.89 o 
  -2  11   5      159.36      135.30     95.61 o 
  -1  11   5      924.57      979.11     75.20 o 
   0  11   5       19.65      -11.12     60.77 o 
   1  11   5     1152.42     1137.96     75.94 o 
   2  11   5      289.01      315.28     43.21 o 
   3  11   5       24.68       36.51     71.53 o 
   4  11   5      178.97      281.93     87.75 o 
   5  11   5       13.95       47.06     88.62 o 
  -1  12   5       46.60       72.95     66.88 o 
   0  12   5       42.86       15.59     64.38 o 
   1  12   5      204.75      231.79     61.57 o 
   2  12   5        5.31        1.98     43.00 o 
   3  12   5     2211.82     1900.69    111.51 o 
   4  12   5        4.73        6.31     80.91 o 
   5  12   5       28.31       -0.85     92.62 o 
  -1  13   5        1.39       17.75    119.37 o 
   0  13   5      774.39      809.57     83.24 o 
   1  13   5       18.62       62.40     51.21 o 
   2  13   5       12.47       10.82     82.57 o 
   3  13   5       84.35       71.38     88.03 o 
   4  13   5      287.15      322.86     90.63 o 
   2  14   5     1293.22     1122.26    109.77 o 
   3  14   5        0.59       29.87     96.65 o 
  -4 -13   6      124.35      142.17    106.91 o 
  -3 -13   6      155.64      145.85    104.13 o 
  -2 -13   6      203.55      190.77     95.14 o 
  -1 -13   6        0.46      -13.17     88.68 o 
   0 -13   6      630.12      779.10    118.51 o 
  -5 -12   6        6.84       74.86    107.48 o 
  -4 -12   6        1.73      110.95     99.46 o 
  -3 -12   6      990.47     1202.05    117.49 o 
  -2 -12   6      457.82      447.54     93.12 o 
  -1 -12   6      153.60      100.54     75.76 o 
   0 -12   6       49.13        1.22     83.63 o 
   1 -12   6       19.88       69.81    114.90 o 
  -5 -11   6      199.09      186.80    119.72 o 
  -4 -11   6      193.84      239.25     96.04 o 
  -3 -11   6        4.41       39.06     85.44 o 
  -2 -11   6        1.48        0.06     48.62 o 
  -1 -11   6     1209.13     1166.20     66.19 o 
   0 -11   6      299.69      397.12     83.09 o 
   1 -11   6      163.60      188.99     87.16 o 
   2 -11   6       26.61       47.90    117.80 o 
  -6 -10   6       96.64     -137.08    137.08 o 
  -5 -10   6       20.65      -62.37    120.38 o 
  -4 -10   6     1933.58     1762.99    125.57 o 
  -3 -10   6        2.23       90.65     83.46 o 
  -2 -10   6       41.80       17.90     33.87 o 
  -1 -10   6       17.73       26.72     24.75 o 
   0 -10   6       17.18       52.29     69.54 o 
   1 -10   6     1229.29     1540.51     97.50 o 
   2 -10   6      744.55      702.27    132.41 o 
   3 -10   6     1756.17     1844.29    153.77 o 
  -6  -9   6       20.55     -128.31    128.31 o 
  -5  -9   6      334.39      304.37    116.24 o 
  -4  -9   6       19.51        7.96    106.94 o 
  -3  -9   6       64.55       78.32     54.73 o 
  -2  -9   6     2968.22     2803.46    119.59 o 
  -1  -9   6      306.78      262.76     26.49 o 
   0  -9   6     2184.95     2075.23     37.88 o 
   1  -9   6        5.56       12.58     12.77 o 
   2  -9   6      149.80      193.77     81.44 o 
   3  -9   6      649.94      684.82    153.05 o 
  -6  -8   6       18.63      -34.22     71.59 o 
  -5  -8   6     1944.27     1545.29    136.25 o 
  -4  -8   6        0.81       -5.05     47.10 o 
  -3  -8   6      927.29      929.80     53.67 o 
  -2  -8   6       42.66      121.98     58.14 o 
  -1  -8   6      500.67      491.36     37.62 o 
   0  -8   6     1538.80     1441.00     22.53 o 
   1  -8   6      417.77      371.28     61.61 o 
   2  -8   6      974.91     1055.43    110.82 o 
   3  -8   6       27.90        1.65     57.19 o 
   4  -8   6       41.36        9.19     86.77 o 
  -6  -7   6       45.73      119.24     71.27 o 
  -5  -7   6       26.99      -19.87     90.18 o 
  -4  -7   6      582.39      528.40     33.82 o 
  -3  -7   6     2065.33     1998.30     51.99 o 
  -2  -7   6       97.48       73.45     46.23 o 
  -1  -7   6     1790.56     2124.54    219.09 o 
   0  -7   6       86.67       72.43     41.71 o 
   1  -7   6      658.11      752.24     35.54 o 
   2  -7   6     1006.70     1188.32    132.09 o 
   3  -7   6     1337.15     1443.70     85.19 o 
   4  -7   6      680.00      740.99     86.08 o 
   5  -7   6      351.08      550.71    127.67 o 
  -6  -6   6      699.28      708.38     80.84 o 
  -5  -6   6      128.92      188.18     55.60 o 
  -4  -6   6      759.58      734.56     33.24 o 
  -3  -6   6      174.27       99.81     39.57 o 
  -2  -6   6     3973.47     4179.12     81.19 o 
  -1  -6   6     2762.99     3139.00    264.66 o 
   0  -6   6     1764.97     1841.42     78.82 o 
   1  -6   6      973.80     1048.34     99.52 o 
   2  -6   6       27.99       14.57     24.78 o 
   3  -6   6       34.91       48.92     32.10 o 
   4  -6   6      340.18      380.18     40.57 o 
   5  -6   6      666.61      762.84     84.96 o 
  -6  -5   6       37.85       80.53     61.98 o 
  -5  -5   6     1341.55     1142.65     89.37 o 
  -4  -5   6     1584.09     1558.31     50.61 o 
  -3  -5   6      114.84      117.31     27.70 o 
  -2  -5   6     3209.25     3243.26    122.79 o 
  -1  -5   6     1019.44      987.43    177.41 o 
   0  -5   6      293.30      389.34    115.61 o 
   1  -5   6     1573.04     1586.82     49.74 o 
   2  -5   6     4759.81     4767.13    120.39 o 
   3  -5   6     1188.75     1264.64     54.97 o 
   4  -5   6      147.15      128.51     29.98 o 
   5  -5   6       72.49      111.69     99.98 o 
   6  -5   6       31.82       -1.18    111.52 o 
  -7  -4   6      249.56      266.45     98.64 o 
  -6  -4   6       53.57       71.31     45.94 o 
  -5  -4   6      283.59      253.44     26.45 o 
  -4  -4   6      116.32       92.24     22.16 o 
  -3  -4   6     1321.94     1280.55     40.17 o 
  -2  -4   6     1410.45     1418.39     37.28 o 
  -1  -4   6     4303.24     4277.25    708.54 o 
   0  -4   6     1907.36     2269.52    319.73 o 
   1  -4   6      161.09      211.56     29.32 o 
   2  -4   6      153.20      181.31     17.40 o 
   3  -4   6      203.29      197.10     21.91 o 
   4  -4   6     2685.10     2585.67    123.95 o 
   5  -4   6      686.46      741.52     61.37 o 
   6  -4   6      400.39      476.66    113.99 o 
  -7  -3   6       41.10       35.09     88.53 o 
  -6  -3   6      780.17      860.71     52.59 o 
  -5  -3   6      233.61      203.15     25.60 o 
  -4  -3   6     1309.06     1229.85     38.49 o 
  -3  -3   6      353.34      331.74     25.65 o 
  -2  -3   6      253.60      262.84     28.43 o 
  -1  -3   6     1332.16     1352.17     86.06 o 
   0  -3   6     1075.38     1385.47    188.23 o 
   1  -3   6    12411.71    12608.06     93.69 o 
   2  -3   6      528.77      471.71     18.18 o 
   3  -3   6     1852.68     1904.55     43.19 o 
   4  -3   6      422.67      422.88     36.10 o 
   5  -3   6      456.87      452.72     42.15 o 
   6  -3   6      852.42     1118.44    118.29 o 
   7  -3   6      114.28      102.78    115.39 o 
  -7  -2   6       47.91       10.27     96.45 o 
  -6  -2   6       50.12       73.48     56.42 o 
  -5  -2   6      254.16      228.84     28.46 o 
  -4  -2   6      837.78      806.92     30.99 o 
  -3  -2   6       28.42       38.38     21.10 o 
  -2  -2   6    11703.44    11249.72    489.79 o 
  -1  -2   6     1101.01     1204.44     44.58 o 
   0  -2   6      641.24      689.71    162.45 o 
   1  -2   6      988.44     1058.04     17.80 o 
   2  -2   6      359.28      395.38     13.62 o 
   3  -2   6     3024.78     2928.14     89.69 o 
   4  -2   6     1576.60     1584.01     46.98 o 
   5  -2   6     2766.26     2969.80     74.19 o 
   6  -2   6       77.91       98.19     60.81 o 
   7  -2   6        3.58       22.60     99.99 o 
  -7  -1   6      189.48      194.64     96.60 o 
  -6  -1   6       34.41       54.93     47.06 o 
  -5  -1   6     1164.22     1183.56     35.19 o 
  -4  -1   6      418.82      423.93     29.18 o 
  -3  -1   6        1.40        6.93     26.15 o 
  -2  -1   6     2312.45     2330.87     77.68 o 
  -1  -1   6     2123.86     2194.43     76.97 o 
   0  -1   6    15107.80    16363.95     87.94 o 
   1  -1   6      289.07      273.12     13.52 o 
   2  -1   6     7882.72     7901.56     78.03 o 
   3  -1   6       49.99       35.93     15.14 o 
   4  -1   6     1178.85     1090.45     51.32 o 
   5  -1   6     3473.13     3683.77    118.79 o 
   6  -1   6       24.90        7.80     39.55 o 
   7  -1   6      139.09      135.23     73.45 o 
  -7   0   6       40.98       29.78     77.96 o 
  -6   0   6        0.25        4.93     49.73 o 
  -5   0   6        6.71        6.51     24.42 o 
  -4   0   6       75.98       62.89     20.97 o 
  -3   0   6    11199.38    10842.75     89.72 o 
  -2   0   6       82.26       98.73     26.60 o 
  -1   0   6      325.43      265.96     24.99 o 
   0   0   6     2461.08     2687.01     26.60 o 
   1   0   6     4762.71     4936.14     84.98 o 
   2   0   6     3746.45     3679.98     34.86 o 
   3   0   6      367.39      363.82     18.06 o 
   4   0   6     2943.24     2760.49     41.77 o 
   5   0   6      901.11      889.64     41.26 o 
   6   0   6        5.65      -10.13     39.62 o 
   7   0   6     1205.99     1404.43    256.28 o 
  -7   1   6       20.99       62.57     84.66 o 
  -6   1   6      528.45      553.56     58.29 o 
  -5   1   6       74.97       53.65     43.26 o 
  -4   1   6      835.47      688.53     69.44 o 
  -3   1   6      621.93      567.35     31.71 o 
  -2   1   6      317.37      294.87     34.09 o 
  -1   1   6    11133.53    11409.93    354.21 o 
   0   1   6      171.15      184.37     19.81 o 
   1   1   6     6287.92     6143.63     36.52 o 
   2   1   6      643.66      675.54     41.22 o 
   3   1   6     1380.50     1442.20     26.60 o 
   4   1   6     4026.87     4008.47     80.40 o 
   5   1   6      998.68     1015.14     36.88 o 
   6   1   6     1667.22     1783.98     55.66 o 
   7   1   6       10.55      -19.67     64.68 o 
   8   1   6       34.34       82.84    164.82 o 
  -7   2   6        9.33       31.54     97.48 o 
  -6   2   6       19.47       -9.47     59.92 o 
  -5   2   6        4.67       19.42     43.24 o 
  -4   2   6     3011.44     2969.68     71.90 o 
  -3   2   6      402.35      301.15     30.96 o 
  -2   2   6     2616.14     2666.59     41.03 o 
  -1   2   6     3017.85     3199.60     53.11 o 
   0   2   6     5780.35     5823.48     59.96 o 
   1   2   6     6445.17     6343.78     73.61 o 
   2   2   6      132.08      113.56     22.02 o 
   3   2   6     1002.40      989.66     25.03 o 
   4   2   6      867.87      877.03     32.97 o 
   5   2   6      300.25      319.50     27.01 o 
   6   2   6      987.23      968.68     40.93 o 
   7   2   6      208.38      161.15     64.25 o 
   8   2   6      350.13      292.83    164.84 o 
  -6   3   6       10.89       -9.43     63.37 o 
  -5   3   6      857.75      825.14     62.52 o 
  -4   3   6       27.40       33.72     37.38 o 
  -3   3   6     2557.54     2617.04     43.32 o 
  -2   3   6     5546.83     6092.69    228.06 o 
  -1   3   6        8.28       13.63     15.94 o 
   0   3   6      538.83      518.91     14.72 o 
   1   3   6       17.07       29.22     14.96 o 
   2   3   6       56.44       88.06     22.07 o 
   3   3   6     4555.56     4962.65     64.77 o 
   4   3   6     3419.88     3583.39     52.95 o 
   5   3   6     4063.32     4130.43     70.89 o 
   6   3   6      174.51      154.34     33.66 o 
   7   3   6      112.78      -21.78    137.07 o 
   8   3   6       59.51      107.33    167.99 o 
  -6   4   6       48.60       52.54     93.06 o 
  -5   4   6      910.65      942.08     68.17 o 
  -4   4   6        1.12       12.15     39.26 o 
  -3   4   6     1154.20     1065.40     43.34 o 
  -2   4   6      126.14      123.44     15.30 o 
  -1   4   6     1597.21     1523.11     32.68 o 
   0   4   6     3300.83     3261.04     42.52 o 
   1   4   6     2084.02     2057.76     37.96 o 
   2   4   6      413.28      409.82     13.48 o 
   3   4   6      557.28      595.07     39.33 o 
   4   4   6      927.86      962.33     46.66 o 
   5   4   6       11.32       18.43     23.85 o 
   6   4   6       43.10       28.32     34.72 o 
   7   4   6      746.47      915.06    143.10 o 
   8   4   6       21.64       19.03    171.84 o 
  -5   5   6        5.87       19.20     58.50 o 
  -4   5   6     1117.14     1115.84     62.60 o 
  -3   5   6     2172.12     1939.25     74.95 o 
  -2   5   6       56.84       57.61     28.85 o 
  -1   5   6     1286.18     1239.90     38.98 o 
   0   5   6        3.66        6.25     13.22 o 
   1   5   6      492.72      496.66     16.44 o 
   2   5   6      326.38      293.20     20.93 o 
   3   5   6     1837.60     1832.57     47.21 o 
   4   5   6     1340.26     1276.45     26.56 o 
   5   5   6      588.65      537.55     18.40 o 
   6   5   6      213.36      193.96     79.96 o 
   7   5   6       60.58       37.17     71.81 o 
  -5   6   6        2.03       50.40     54.21 o 
  -4   6   6      142.70      140.99     47.55 o 
  -3   6   6      885.96      882.28     47.78 o 
  -2   6   6       81.15       68.33     33.77 o 
  -1   6   6     1015.02     1011.92     24.66 o 
   0   6   6     2485.97     2325.29     48.83 o 
   1   6   6     1297.44     1208.38     24.36 o 
   2   6   6        6.35       19.24     18.38 o 
   3   6   6     1837.51     1861.45     30.26 o 
   4   6   6      132.34      140.56     30.98 o 
   5   6   6      850.43      844.90     85.20 o 
   6   6   6      321.55      363.06     88.68 o 
   7   6   6       41.18       33.97     94.22 o 
  -5   7   6      178.54      233.14    111.20 o 
  -4   7   6      275.95      348.49     68.09 o 
  -3   7   6      735.80      835.94     90.26 o 
  -2   7   6      544.60      506.75     29.48 o 
  -1   7   6      584.94      540.11     29.46 o 
   0   7   6      493.27      515.96     20.69 o 
   1   7   6        7.72        7.40     18.32 o 
   2   7   6      471.13      437.46     21.24 o 
   3   7   6     1609.77     1592.24     44.99 o 
   4   7   6       36.97       32.78     37.42 o 
   5   7   6      107.06      119.04     45.43 o 
   6   7   6        8.25       37.71     52.32 o 
   7   7   6      387.95      443.31     94.50 o 
  -5   8   6       33.10       26.56    127.08 o 
  -4   8   6       65.92      128.88    110.41 o 
  -3   8   6      291.01      334.30     66.71 o 
  -2   8   6      130.34      137.85     33.12 o 
  -1   8   6     1210.77     1175.66     34.69 o 
   0   8   6     1054.54     1035.11     27.24 o 
   1   8   6       50.16       41.81     21.42 o 
   2   8   6       13.51       23.20     22.36 o 
   3   8   6      522.16      563.35     22.76 o 
   4   8   6      215.84      184.03     42.45 o 
   5   8   6      954.14      770.45     57.99 o 
   6   8   6       64.29       42.30     55.74 o 
  -4   9   6      189.63       45.90    140.14 o 
  -3   9   6      841.32      820.11    132.22 o 
  -2   9   6       37.07       31.81     56.35 o 
  -1   9   6      740.16      738.48     35.33 o 
   0   9   6      395.62      458.97     37.19 o 
   1   9   6      531.13      523.27     38.73 o 
   2   9   6      168.32      165.67     33.36 o 
   3   9   6        6.66        2.74     16.79 o 
   4   9   6      524.79      597.47     34.19 o 
   5   9   6       16.81       -9.64     50.67 o 
   6   9   6      524.24      619.63    105.77 o 
  -3  10   6        3.19       23.60    119.93 o 
  -2  10   6      437.45      526.32     67.56 o 
  -1  10   6      561.39      548.63     63.36 o 
   0  10   6      250.80      222.88     52.73 o 
   1  10   6       51.98       26.29     40.04 o 
   2  10   6      235.45      209.92     40.58 o 
   3  10   6     2013.22     2124.06     62.42 o 
   4  10   6       79.27       75.11     75.45 o 
   5  10   6      368.22      325.22     89.85 o 
   6  10   6      118.50      138.37     99.13 o 
  -3  11   6       50.29      100.52    115.39 o 
  -2  11   6      250.60      285.52     92.85 o 
  -1  11   6      115.22      151.84     64.02 o 
   0  11   6     1060.88     1165.62     74.39 o 
   1  11   6      100.30       62.82     59.97 o 
   2  11   6      311.10      257.95     43.85 o 
   3  11   6      389.52      362.71     79.65 o 
   4  11   6       30.60       74.68     84.09 o 
   5  11   6      565.71      594.05     98.47 o 
  -1  12   6       68.56       69.46     64.39 o 
   0  12   6      153.02      137.01     64.43 o 
   1  12   6        7.21       19.55     58.47 o 
   2  12   6     1188.81     1178.36     59.72 o 
   3  12   6        8.13        1.48     80.94 o 
   4  12   6      628.28      541.19     96.23 o 
   5  12   6      145.93      135.39     96.66 o 
   0  13   6       27.53       55.76     72.56 o 
   1  13   6      106.87      120.58     53.83 o 
   2  13   6      115.97       70.43     91.50 o 
   3  13   6       59.88       73.80     86.45 o 
   4  13   6      271.77      246.29     95.44 o 
   2  14   6       64.31      119.73     94.18 o 
   3  14   6      793.55      698.81    109.94 o 
  -3 -13   7      122.19      113.00    109.84 o 
  -2 -13   7      108.87       89.62    102.76 o 
  -1 -13   7      233.32      398.45    103.48 o 
   0 -13   7        6.07       -8.04    117.09 o 
  -4 -12   7      146.65      215.48    102.99 o 
  -3 -12   7       59.22       36.51    105.46 o 
  -2 -12   7      302.91      328.76     95.35 o 
  -1 -12   7      863.10      910.24     93.10 o 
   0 -12   7       39.16       36.73    103.14 o 
   1 -12   7      198.45      224.97    124.85 o 
  -5 -11   7      114.31      263.60    121.94 o 
  -4 -11   7       15.29       64.61     96.73 o 
  -3 -11   7      160.75      109.99     96.04 o 
  -2 -11   7     1088.42     1271.22     67.97 o 
  -1 -11   7      255.77      287.93     57.00 o 
   0 -11   7      557.68      663.33     84.73 o 
   1 -11   7       11.38       49.20     90.66 o 
   2 -11   7       17.47       28.73    123.74 o 
  -5 -10   7      231.47      297.83    125.94 o 
  -4 -10   7       13.24       91.03    105.24 o 
  -3 -10   7     1059.81      909.44     99.54 o 
  -2 -10   7      867.41     1036.31    104.41 o 
  -1 -10   7        8.53        7.13     81.12 o 
   0 -10   7      599.34      831.27    152.44 o 
   1 -10   7      112.36      132.50     82.84 o 
   2 -10   7     2414.36     2514.69    302.25 o 
  -6  -9   7       57.46     -126.47    132.86 o 
  -5  -9   7      138.57      106.18    120.55 o 
  -4  -9   7       25.23      -48.69     99.23 o 
  -3  -9   7      458.01      579.03     64.01 o 
  -2  -9   7        7.65       72.82     76.92 o 
  -1  -9   7     2521.69     2572.38    110.84 o 
   0  -9   7        6.64       24.50     62.00 o 
   1  -9   7       36.75       89.91     92.31 o 
   2  -9   7        5.46       16.69     70.97 o 
   3  -9   7     1224.51     1264.88    149.51 o 
  -6  -8   7      193.27      174.54    120.51 o 
  -5  -8   7      154.39       88.26    114.73 o 
  -4  -8   7      302.71      191.60    105.83 o 
  -3  -8   7      394.25      399.64     44.56 o 
  -2  -8   7       26.44       60.37     67.75 o 
  -1  -8   7        5.56        6.48     74.29 o 
   0  -8   7      177.69      176.45     55.83 o 
   1  -8   7     4067.11     4904.27    692.30 o 
   2  -8   7        3.98       -1.61     20.67 o 
   3  -8   7       86.58       86.75     78.99 o 
   4  -8   7       18.97       53.90     87.21 o 
  -6  -7   7        0.36      -40.25     73.90 o 
  -5  -7   7        8.00      -41.29     94.61 o 
  -4  -7   7      146.32      148.97     42.60 o 
  -3  -7   7       88.28       66.48     35.56 o 
  -2  -7   7     3185.10     3098.99     60.45 o 
  -1  -7   7      113.76       96.00     45.28 o 
   0  -7   7       39.20       36.53     34.74 o 
   1  -7   7        8.64       92.20     78.78 o 
   2  -7   7     1623.16     1557.48    115.00 o 
   3  -7   7      662.98      711.59     51.39 o 
   4  -7   7       12.30       64.65     75.65 o 
  -6  -6   7       85.39      157.34     65.81 o 
  -5  -6   7      715.51      770.95     68.48 o 
  -4  -6   7       11.80       -1.36     30.13 o 
  -3  -6   7        0.61      -25.64     32.62 o 
  -2  -6   7       15.03       27.91     22.52 o 
  -1  -6   7      652.24      832.39    176.26 o 
   0  -6   7     2513.96     2519.66     93.32 o 
   1  -6   7       95.92      150.13     38.95 o 
   2  -6   7     1026.81     1020.12     29.09 o 
   3  -6   7        0.41        6.50     28.66 o 
   4  -6   7      676.77      720.85     47.00 o 
   5  -6   7       40.36       51.92     77.03 o 
  -6  -5   7       10.23       48.90     70.09 o 
  -5  -5   7        2.84       18.89     32.21 o 
  -4  -5   7      401.09      388.29     29.94 o 
  -3  -5   7     2482.53     2267.10     50.00 o 
  -2  -5   7      171.00      143.54     27.61 o 
  -1  -5   7     2088.56     2060.88    509.30 o 
   0  -5   7      451.65      515.66    127.41 o 
   1  -5   7     2454.86     2384.97     58.69 o 
   2  -5   7     1156.56     1185.61     32.75 o 
   3  -5   7      587.93      592.49     35.81 o 
   4  -5   7     1503.42     1427.54     73.67 o 
   5  -5   7      112.04      111.20    105.21 o 
   6  -5   7        3.77       48.73    113.86 o 
  -6  -4   7      698.08      707.39     56.13 o 
  -5  -4   7      116.65       88.91     26.40 o 
  -4  -4   7       17.49       34.04     24.13 o 
  -3  -4   7       93.83       84.07     26.82 o 
  -2  -4   7      594.96      593.73     35.15 o 
  -1  -4   7      970.30     1003.60    227.50 o 
   0  -4   7      656.53      718.56    135.60 o 
   1  -4   7     3599.53     3626.51     61.63 o 
   2  -4   7       17.65       34.62     14.73 o 
   3  -4   7      402.95      351.10     21.89 o 
   4  -4   7     1185.76     1193.08     39.15 o 
   5  -4   7     1307.11     1393.64    161.22 o 
   6  -4   7      198.55      259.04    109.53 o 
  -7  -3   7        0.05      -57.82    101.56 o 
  -6  -3   7       15.76       71.32     46.18 o 
  -5  -3   7      284.19      264.73     27.95 o 
  -4  -3   7      949.24      917.41     30.47 o 
  -3  -3   7       92.10       96.67     22.38 o 
  -2  -3   7     6330.70     6050.93     99.81 o 
  -1  -3   7       27.38       59.03     25.33 o 
   0  -3   7      701.38      713.54    145.38 o 
   1  -3   7     3935.65     4063.14     69.66 o 
   2  -3   7     2716.24     2579.88     40.96 o 
   3  -3   7     1961.26     1989.52     68.10 o 
   4  -3   7       35.87       36.27     32.45 o 
   5  -3   7      155.26      162.87     41.65 o 
   6  -3   7        1.01       87.14     94.92 o 
   7  -3   7      669.90      800.62    123.65 o 
  -7  -2   7      202.19      229.39    100.26 o 
  -6  -2   7       36.71       45.23     58.03 o 
  -5  -2   7       33.44       29.57     27.03 o 
  -4  -2   7      163.97      157.73     26.22 o 
  -3  -2   7     2259.50     2080.68     49.91 o 
  -2  -2   7      645.83      660.79     38.70 o 
  -1  -2   7     5523.42     5413.76    244.36 o 
   0  -2   7     2934.20     2885.55     35.82 o 
   1  -2   7      167.51      188.12     12.66 o 
   2  -2   7      413.39      409.60     19.42 o 
   3  -2   7      922.03      959.47     28.51 o 
   4  -2   7     4179.96     4380.69     61.45 o 
   5  -2   7      990.34     1063.81     43.53 o 
   6  -2   7      664.47      687.54     52.05 o 
   7  -2   7       66.82       41.21    105.17 o 
  -6  -1   7      554.14      618.66     56.40 o 
  -5  -1   7       32.04       36.37     27.24 o 
  -4  -1   7     1408.69     1344.75     50.22 o 
  -3  -1   7     1147.10     1110.14     41.70 o 
  -2  -1   7       97.73      130.31     26.51 o 
  -1  -1   7     6163.49     5771.76     79.11 o 
   0  -1   7     1119.23     1225.45     32.63 o 
   1  -1   7     9865.14     9841.81     86.30 o 
   2  -1   7      482.60      428.77     13.34 o 
   3  -1   7      815.61      781.58     28.30 o 
   4  -1   7       78.69       84.31     23.11 o 
   5  -1   7       89.49       61.35     39.11 o 
   6  -1   7     2082.27     2328.27     67.47 o 
   7  -1   7      228.19      302.94     76.64 o 
  -7   0   7       75.06      101.08     87.86 o 
  -6   0   7      146.48      167.30     54.18 o 
  -5   0   7      336.46      298.20     29.22 o 
  -4   0   7     1741.55     1759.89     72.29 o 
  -3   0   7      718.34      725.50     33.81 o 
  -2   0   7    20511.05    19755.44    183.55 o 
  -1   0   7      134.24       67.36     25.15 o 
   0   0   7       22.15       26.36     12.65 o 
   1   0   7      375.40      365.27     23.73 o 
   2   0   7      653.42      736.40     55.28 o 
   3   0   7     9553.39     9438.21     60.39 o 
   4   0   7     1524.44     1465.09     30.52 o 
   5   0   7      400.41      408.69     36.57 o 
   6   0   7      370.95      406.24     44.54 o 
   7   0   7      320.60      252.36     73.22 o 
  -7   1   7      222.82      269.37     95.79 o 
  -6   1   7        0.30        3.28     52.26 o 
  -5   1   7      610.96      517.28     51.35 o 
  -4   1   7      429.68      373.52     24.68 o 
  -3   1   7      226.02      231.22     31.53 o 
  -2   1   7      924.93      945.62     43.89 o 
  -1   1   7        4.24       10.60     17.42 o 
   0   1   7    12049.66    12306.48     95.16 o 
   1   1   7      455.55      485.66     16.29 o 
   2   1   7     8626.91     9081.59     79.53 o 
   3   1   7     2811.96     2698.41     55.88 o 
   4   1   7     2597.65     2694.74     36.99 o 
   5   1   7     3328.25     3386.66     62.81 o 
   6   1   7      189.90      147.41     41.67 o 
   7   1   7      178.21      170.62     66.05 o 
  -6   2   7        4.59      -14.91     61.59 o 
  -5   2   7      824.71      790.87     62.12 o 
  -4   2   7      226.15      265.74     44.01 o 
  -3   2   7     3507.31     3375.50     48.16 o 
  -2   2   7        4.70       12.68     17.30 o 
  -1   2   7      162.90      194.73     14.94 o 
   0   2   7     1116.37     1180.31     27.97 o 
   1   2   7     4186.96     4273.90     50.55 o 
   2   2   7    26618.23    28439.54    173.48 o 
   3   2   7        0.13       11.93     17.08 o 
   4   2   7     2476.79     2423.29     34.94 o 
   5   2   7     2761.26     2751.88     51.19 o 
   6   2   7      242.91      259.74     36.93 o 
   7   2   7     1169.81     1285.82    162.30 o 
   8   2   7      272.51      178.43    163.42 o 
  -6   3   7      795.95      760.12    104.26 o 
  -5   3   7      788.85      770.50     64.09 o 
  -4   3   7      584.29      689.72     45.19 o 
  -3   3   7      848.48      883.39     34.73 o 
  -2   3   7     2336.52     2561.44    145.08 o 
  -1   3   7     9391.37     9107.68    116.23 o 
   0   3   7        1.25        9.00     11.90 o 
   1   3   7     5747.91     5720.28     73.78 o 
   2   3   7     2120.62     2138.59     27.31 o 
   3   3   7     3297.26     3237.97    115.56 o 
   4   3   7     7109.45     7507.94    174.68 o 
   5   3   7     1293.36     1246.11     59.28 o 
   6   3   7      327.94      357.45     35.68 o 
   7   3   7       23.67      -22.35    127.27 o 
   8   3   7       44.86       -9.69    150.06 o 
  -5   4   7      234.88      264.10     61.70 o 
  -4   4   7     2398.28     2304.79     61.83 o 
  -3   4   7       69.74       72.76     34.28 o 
  -2   4   7       22.96       15.35     16.77 o 
  -1   4   7     1959.12     1944.46     67.20 o 
   0   4   7     3915.65     3909.67     58.23 o 
   1   4   7     9901.57     9798.32     79.07 o 
   2   4   7      779.90      737.40     27.60 o 
   3   4   7     2501.87     2410.57     49.21 o 
   4   4   7      157.76      168.76     22.42 o 
   5   4   7      793.93      762.39     53.73 o 
   6   4   7      607.27      640.20     38.41 o 
   7   4   7      629.14      613.22     83.79 o 
   8   4   7      214.77      201.35    156.24 o 
  -5   5   7       19.05       34.49     61.44 o 
  -4   5   7       89.03      126.82     44.84 o 
  -3   5   7     1117.86     1134.94     48.70 o 
  -2   5   7     1242.10     1177.24     49.98 o 
  -1   5   7      131.63      130.27     16.02 o 
   0   5   7     3287.76     3467.75     48.15 o 
   1   5   7     1868.10     1942.05     26.65 o 
   2   5   7     5621.53     5652.83     70.92 o 
   3   5   7     5579.70     5487.21     86.30 o 
   4   5   7     5399.18     5294.33     64.62 o 
   5   5   7      206.05      193.15     19.59 o 
   6   5   7      107.88      128.08     53.66 o 
   7   5   7      233.50      174.67     78.35 o 
  -5   6   7      349.99      394.14     97.38 o 
  -4   6   7        2.32       41.45     46.72 o 
  -3   6   7        2.35       18.02     40.69 o 
  -2   6   7      623.36      636.68     54.84 o 
  -1   6   7     2334.76     2317.11     31.90 o 
   0   6   7     1521.85     1474.90     23.65 o 
   1   6   7     3216.93     3133.36     39.21 o 
   2   6   7      693.12      695.65     27.24 o 
   3   6   7      143.16      134.52     17.18 o 
   4   6   7      784.07      789.54     25.59 o 
   5   6   7     1331.62     1347.51     66.18 o 
   6   6   7     1657.05     1706.70    115.64 o 
   7   6   7      497.03      421.58    102.51 o 
  -5   7   7        2.34      -11.17    101.27 o 
  -4   7   7      564.97      568.19     68.26 o 
  -3   7   7      125.81      145.24     44.27 o 
  -2   7   7      348.53      329.23     40.52 o 
  -1   7   7      799.72      791.52     31.09 o 
   0   7   7        4.71        0.86     19.20 o 
   1   7   7     1624.23     1541.55     25.32 o 
   2   7   7     3412.40     3312.02     42.16 o 
   3   7   7     3909.71     3832.89    107.72 o 
   4   7   7     1013.09      995.41     60.81 o 
   5   7   7      342.05      310.04     46.81 o 
   6   7   7      233.19      275.48     56.47 o 
   7   7   7       30.88        9.33     85.37 o 
  -4   8   7      138.50      103.35    108.89 o 
  -3   8   7      162.52      106.88     61.78 o 
  -2   8   7      704.84      748.85     60.78 o 
  -1   8   7      451.19      458.59     30.21 o 
   0   8   7     2596.29     2785.17     50.16 o 
   1   8   7      175.75      174.44     19.41 o 
   2   8   7        7.41       14.78     26.02 o 
   3   8   7      458.86      467.04     30.54 o 
   4   8   7       18.66       15.90     33.53 o 
   5   8   7     1670.85     1825.88     67.22 o 
   6   8   7      560.61      626.28     93.57 o 
  -4   9   7       16.90     -131.06    134.73 o 
  -3   9   7      447.85      444.54     73.21 o 
  -2   9   7      239.57      229.48     58.41 o 
  -1   9   7      384.71      373.13     32.51 o 
   0   9   7      204.23      232.07     32.90 o 
   1   9   7      657.08      732.40     30.06 o 
   2   9   7     1319.79     1301.36     39.83 o 
   3   9   7     1011.54     1009.46     57.13 o 
   4   9   7      397.57      379.15     24.51 o 
   5   9   7      292.48      312.89     87.30 o 
   6   9   7       63.96       14.49     96.92 o 
  -3  10   7       46.63       92.59    115.32 o 
  -2  10   7      177.69      155.24     59.26 o 
  -1  10   7     1664.89     1647.99     72.01 o 
   0  10   7       16.29       10.99     54.59 o 
   1  10   7        4.36       21.00     55.90 o 
   2  10   7      214.16      200.74     43.01 o 
   3  10   7      775.69      679.96     72.79 o 
   4  10   7     1351.53     1344.70    103.06 o 
   5  10   7      286.92      367.69     92.10 o 
  -1  11   7      146.37      147.46     61.28 o 
   0  11   7      104.80       83.09     58.28 o 
   1  11   7      796.87      789.97     76.32 o 
   2  11   7      174.53      119.58     46.57 o 
   3  11   7      295.99      216.66     86.79 o 
   4  11   7      296.64      274.37     89.49 o 
   5  11   7      131.73      181.69     96.00 o 
  -1  12   7      114.90      194.88     69.58 o 
   0  12   7      202.13      225.07     66.21 o 
   1  12   7      335.42      334.10     63.18 o 
   2  12   7      486.38      390.04     53.72 o 
   3  12   7     1456.13     1423.50    114.24 o 
   4  12   7        2.68      -24.17     89.27 o 
   0  13   7      321.46      326.26     71.44 o 
   1  13   7      155.16      141.00     65.94 o 
   2  13   7      108.46      178.96     92.50 o 
   3  13   7       51.37       42.53     90.10 o 
   4  13   7        6.44       62.55     96.98 o 
   2  14   7      309.56      327.58    105.68 o 
  -3 -13   8       27.52       97.62    111.72 o 
  -2 -13   8      186.86       34.40    109.57 o 
   0 -13   8      120.24      247.73    122.59 o 
  -4 -12   8        0.22      121.43    103.97 o 
  -3 -12   8      762.68      776.43    118.28 o 
  -2 -12   8      186.42       47.91    102.72 o 
  -1 -12   8      412.89      409.30     71.43 o 
   0 -12   8       10.16       48.55    101.84 o 
   1 -12   8       24.91       33.71    119.02 o 
  -4 -11   8      291.55      387.73    103.96 o 
  -3 -11   8        0.14       51.84     96.82 o 
  -2 -11   8       99.99       83.42     98.56 o 
  -1 -11   8      317.55      307.40     80.36 o 
   0 -11   8      143.40      180.54     85.41 o 
   1 -11   8      235.39      384.62     96.64 o 
   2 -11   8      524.97      736.19    143.30 o 
  -5 -10   8      194.82       78.10    118.42 o 
  -4 -10   8      307.03      576.14    114.27 o 
  -3 -10   8       32.57       80.21     86.46 o 
  -2 -10   8      101.72      204.40     90.05 o 
  -1 -10   8       82.46      112.67     88.88 o 
   0 -10   8       84.52      144.66     71.58 o 
   1 -10   8      441.80      535.11    152.32 o 
   2 -10   8      669.59      754.91    118.51 o 
  -5  -9   8      194.58      -25.82    128.90 o 
  -4  -9   8        3.30       32.15    109.75 o 
  -3  -9   8      918.02      823.20    100.17 o 
  -2  -9   8     1629.43     1691.74    100.32 o 
  -1  -9   8      417.97      394.74     86.93 o 
   0  -9   8       44.65       99.34     62.73 o 
   1  -9   8       78.95      165.30     92.02 o 
   2  -9   8       19.23       50.15    101.83 o 
   3  -9   8        2.52      -43.30     93.23 o 
  -6  -8   8      270.83      210.17    122.15 o 
  -5  -8   8      595.31      609.18    127.06 o 
  -4  -8   8       99.41       27.83    101.72 o 
  -3  -8   8      385.17      523.77     53.29 o 
  -2  -8   8        1.22       26.77     70.48 o 
  -1  -8   8       10.46       31.92     72.28 o 
   0  -8   8      786.35      801.68     68.86 o 
   1  -8   8     2092.83     2780.08    176.30 o 
   2  -8   8     2158.56     2159.76    146.41 o 
   3  -8   8        9.80       24.84     81.16 o 
   4  -8   8      287.18      235.14     91.54 o 
  -6  -7   8       91.09       62.90     78.18 o 
  -5  -7   8        6.77      -26.63     66.88 o 
  -4  -7   8      216.73      257.45     52.31 o 
  -3  -7   8      962.90      895.77     48.06 o 
  -2  -7   8      305.39      291.61     30.16 o 
  -1  -7   8      591.38      641.95     89.73 o 
   0  -7   8        3.11      -13.94     52.61 o 
   1  -7   8        7.03       41.52     73.05 o 
   2  -7   8      507.84      297.14     34.61 o 
   3  -7   8      255.55      262.61     53.49 o 
   4  -7   8      835.83      926.09     89.95 o 
  -6  -6   8      349.41      409.62    105.45 o 
  -5  -6   8      204.00      206.69     67.80 o 
  -4  -6   8      194.36      188.43     36.29 o 
  -3  -6   8      245.89      154.49     37.47 o 
  -2  -6   8      103.74       98.22     24.17 o 
  -1  -6   8       77.63       99.68     42.06 o 
   0  -6   8     1071.97      994.56     63.62 o 
   1  -6   8     4323.79     4364.22    181.75 o 
   2  -6   8       42.16       27.87     13.64 o 
   3  -6   8        9.87       29.66     25.17 o 
   4  -6   8        4.17       60.74     65.30 o 
   5  -6   8      575.87      631.70     86.53 o 
  -6  -5   8       14.32       24.42     79.47 o 
  -5  -5   8        2.21       33.38     61.61 o 
  -4  -5   8       49.21       62.10     29.67 o 
  -3  -5   8     1433.62     1321.32     50.72 o 
  -2  -5   8     1212.43     1122.78     45.57 o 
  -1  -5   8        3.73        2.22     18.06 o 
   0  -5   8      217.06      130.48     55.67 o 
   1  -5   8     1028.05     1068.89     46.59 o 
   2  -5   8     1809.89     1694.87     29.01 o 
   3  -5   8      865.86      781.67     30.78 o 
   4  -5   8      273.06      264.34     30.22 o 
   5  -5   8      904.29      962.23    115.07 o 
  -6  -4   8      132.26      171.92     72.95 o 
  -5  -4   8      323.92      328.92     38.16 o 
  -4  -4   8       92.76       77.77     34.78 o 
  -3  -4   8      107.72      119.58     27.07 o 
  -2  -4   8       81.01       74.84     26.48 o 
  -1  -4   8      855.88      779.10     28.86 o 
   0  -4   8     3890.20     4712.35    834.72 o 
   1  -4   8     2184.93     2298.53     54.67 o 
   2  -4   8      434.72      417.31     17.06 o 
   3  -4   8      189.16      229.03     22.20 o 
   4  -4   8     1328.69     1275.81    104.37 o 
   5  -4   8      150.42      115.21     45.76 o 
   6  -4   8      129.15      139.59    104.61 o 
  -7  -3   8        8.33       69.44    106.95 o 
  -6  -3   8        0.93       26.78     49.08 o 
  -5  -3   8       36.11       36.15     32.43 o 
  -4  -3   8      935.40      882.01     36.73 o 
  -3  -3   8     4263.35     4040.32     63.32 o 
  -2  -3   8     1281.56     1195.61     80.39 o 
  -1  -3   8      266.72      320.43     29.70 o 
   0  -3   8       24.72       35.60     24.83 o 
   1  -3   8     5185.54     4906.61     48.37 o 
   2  -3   8      657.37      667.91     28.87 o 
   3  -3   8      146.59      141.65     25.16 o 
   4  -3   8     3600.23     3473.68     96.93 o 
   5  -3   8        1.13       12.15     51.54 o 
   6  -3   8      314.14      429.60    106.41 o 
   7  -3   8      166.94      131.90    117.25 o 
  -6  -2   8      412.33      503.19     58.79 o 
  -5  -2   8        1.02       24.80     27.03 o 
  -4  -2   8      462.95      437.04     31.33 o 
  -3  -2   8      447.31      444.67     32.74 o 
  -2  -2   8     1386.63     1274.85     39.79 o 
  -1  -2   8     4219.38     4243.85    108.34 o 
   0  -2   8     2630.39     2875.15     42.74 o 
   1  -2   8     5092.64     5302.14     36.74 o 
   2  -2   8      536.64      601.05     39.64 o 
   3  -2   8     3461.04     3256.73     45.21 o 
   4  -2   8       29.36       30.75     27.81 o 
   5  -2   8      437.36      399.55     55.01 o 
   6  -2   8      401.91      435.54     52.77 o 
   7  -2   8       73.87       87.78     98.93 o 
  -6  -1   8       32.63       46.83     61.81 o 
  -5  -1   8      110.01      118.97     34.06 o 
  -4  -1   8     2845.14     2738.27     64.84 o 
  -3  -1   8      755.95      802.80     56.21 o 
  -2  -1   8     1496.62     1496.19     46.73 o 
  -1  -1   8        8.25        7.30     22.89 o 
   0  -1   8     5951.40     6807.57    192.47 o 
   1  -1   8      207.93      211.18     17.59 o 
   2  -1   8     1117.20     1198.77     27.26 o 
   3  -1   8     1404.35     1397.18     23.88 o 
   4  -1   8      399.77      368.86     22.07 o 
   5  -1   8      207.45      173.15     41.17 o 
   6  -1   8       18.19       11.70     40.44 o 
   7  -1   8     1014.90     1054.57     85.79 o 
  -7   0   8      104.26       61.81     95.37 o 
  -6   0   8       25.23       76.58     55.73 o 
  -5   0   8      127.41       73.54     54.66 o 
  -4   0   8      672.35      627.12     41.43 o 
  -3   0   8      987.77      999.18     39.39 o 
  -2   0   8      794.44      795.02     52.37 o 
  -1   0   8      470.96      453.92     28.35 o 
   0   0   8     3267.33     3498.23     47.59 o 
   1   0   8      105.70      104.09     14.86 o 
   2   0   8     5502.74     6145.40    269.97 o 
   3   0   8      100.41      117.51     16.23 o 
   4   0   8     7393.35     7126.26     72.81 o 
   5   0   8       51.76       50.43     28.53 o 
   6   0   8       96.34       84.95     42.07 o 
   7   0   8        3.18      -18.56     68.38 o 
  -7   1   8        9.24      -16.07     99.50 o 
  -6   1   8      515.47      610.46     60.97 o 
  -5   1   8      196.25      183.94     50.98 o 
  -4   1   8      840.17      841.54     61.47 o 
  -3   1   8      325.40      302.32     34.64 o 
  -2   1   8        4.09        7.64     33.52 o 
  -1   1   8     5857.25     5514.19    240.18 o 
   0   1   8       28.73       45.55     17.42 o 
   1   1   8     4733.44     4799.52     84.36 o 
   2   1   8     4805.34     5512.93     64.19 o 
   3   1   8       15.84       25.80     21.21 o 
   4   1   8       97.69       86.60     20.37 o 
   5   1   8      153.24      168.01     30.86 o 
   6   1   8      883.34      996.05     50.40 o 
   7   1   8      473.93      532.40     52.72 o 
  -6   2   8      102.49      112.47     66.47 o 
  -5   2   8       21.39        5.79     54.46 o 
  -4   2   8     3152.20     3202.96     99.87 o 
  -3   2   8       44.19       46.82     21.33 o 
  -2   2   8     1232.43     1269.68     31.19 o 
  -1   2   8      747.61      743.85     37.31 o 
   0   2   8      386.84      398.16     25.37 o 
   1   2   8       29.08       19.51     14.22 o 
   2   2   8      208.29      231.14     17.59 o 
   3   2   8     5804.34     5779.05    108.50 o 
   4   2   8      575.45      573.96     24.41 o 
   5   2   8      360.00      364.62     41.66 o 
   6   2   8       95.78       99.14     35.80 o 
   7   2   8      138.65      148.35     71.82 o 
  -6   3   8      112.20       80.28     88.71 o 
  -5   3   8       75.31       54.75     57.17 o 
  -4   3   8      795.27      692.19     46.38 o 
  -3   3   8        3.32        5.41     14.09 o 
  -2   3   8      301.41      274.76     21.73 o 
  -1   3   8      333.71      470.11     35.27 o 
   0   3   8     9734.01     9480.45    121.50 o 
   1   3   8        2.92        6.78      9.74 o 
   2   3   8     2410.07     2904.72     41.96 o 
   3   3   8      744.19      668.99     23.23 o 
   4   3   8      732.53      733.67     31.30 o 
   5   3   8      194.18      188.15     36.84 o 
   6   3   8        9.53       21.27     34.31 o 
   7   3   8      482.13      523.67     75.67 o 
   8   3   8       90.51      -35.02    155.39 o 
  -5   4   8      387.85      373.92     65.43 o 
  -4   4   8       63.40      121.62     43.20 o 
  -3   4   8      715.57      751.40     51.49 o 
  -2   4   8      104.83      114.69     20.93 o 
  -1   4   8       62.59       48.33     20.01 o 
   0   4   8      182.28      181.85     17.88 o 
   1   4   8     2911.49     3072.75     65.93 o 
   2   4   8     9750.22     9511.68     86.53 o 
   3   4   8       10.86        7.94     10.71 o 
   4   4   8      520.44      504.27     30.18 o 
   5   4   8      872.85      883.30     41.70 o 
   6   4   8      451.49      507.29     39.31 o 
   7   4   8      664.96      651.39     83.69 o 
   8   4   8       92.35      115.49    167.92 o 
  -5   5   8       16.34      -14.47     63.96 o 
  -4   5   8      119.52      135.36     45.61 o 
  -3   5   8      164.35      172.86     35.80 o 
  -2   5   8      394.45      367.36     26.50 o 
  -1   5   8     3897.58     3652.33    103.78 o 
   0   5   8       29.33       39.33     15.80 o 
   1   5   8      337.38      365.90     19.93 o 
   2   5   8      192.75      152.93     23.95 o 
   3   5   8      702.91      601.79     32.94 o 
   4   5   8     1281.25     1303.61     39.13 o 
   5   5   8       11.16       16.56     29.81 o 
   6   5   8     2099.33     2065.52     79.39 o 
   7   5   8        5.74       -1.14     76.43 o 
   8   5   8       76.83       93.27    163.67 o 
  -5   6   8        5.47      145.52     95.68 o 
  -4   6   8     1714.60     1677.74     75.03 o 
  -3   6   8       91.28       89.27     41.02 o 
  -2   6   8       46.33       71.98     35.42 o 
  -1   6   8      690.50      707.84     20.85 o 
   0   6   8     2247.37     2311.07     32.96 o 
   1   6   8     2256.04     2108.23     29.08 o 
   2   6   8        4.66       11.19     22.53 o 
   3   6   8      853.86      789.23     41.95 o 
   4   6   8        6.48        5.47     18.74 o 
   5   6   8      103.08       98.95     19.37 o 
   6   6   8     1000.52     1145.48     83.77 o 
   7   6   8      579.70      599.57    110.51 o 
  -4   7   8        2.38       34.43     50.49 o 
  -3   7   8      126.42      180.93     45.18 o 
  -2   7   8     1139.59     1035.45     56.49 o 
  -1   7   8      289.12      297.71     24.46 o 
   0   7   8      541.55      529.24     19.37 o 
   1   7   8       10.29       10.37     21.06 o 
   2   7   8     5777.84     5364.35     59.20 o 
   3   7   8     1122.03     1153.73     44.32 o 
   4   7   8      805.62      859.81     30.41 o 
   5   7   8      424.01      414.79     41.16 o 
   6   7   8        6.09       19.93     54.51 o 
  -4   8   8        0.22       16.23    108.49 o 
  -3   8   8       34.85        7.11     68.94 o 
  -2   8   8      415.50      428.97     55.64 o 
  -1   8   8     2002.37     1922.59     58.99 o 
   0   8   8      565.66      605.67     29.24 o 
   1   8   8     1177.14     1183.62     35.41 o 
   2   8   8      760.66      708.36     34.39 o 
   3   8   8       67.52       64.30     26.62 o 
   4   8   8     1006.65      944.48     32.72 o 
   5   8   8      549.78      695.02     54.34 o 
   6   8   8     1824.70     1827.57    126.55 o 
  -3   9   8       74.81       30.42     64.21 o 
  -2   9   8      147.78      184.27     54.30 o 
  -1   9   8      666.18      632.52     35.45 o 
   0   9   8       32.62       49.03     27.70 o 
   1   9   8     3264.58     3170.13     35.60 o 
   2   9   8     1680.75     1601.40     70.95 o 
   3   9   8     2940.48     2967.99     62.93 o 
   4   9   8       45.83       59.57     79.26 o 
   5   9   8       23.77       40.15     85.59 o 
   6   9   8      243.38      266.97    105.34 o 
  -2  10   8      503.77      512.12     94.74 o 
  -1  10   8      249.50      227.88     53.62 o 
   0  10   8     1090.56     1038.50     66.88 o 
   1  10   8      301.52      269.07     60.58 o 
   2  10   8       38.33       42.47     44.73 o 
   3  10   8      644.38      587.85     57.38 o 
   4  10   8      185.60      243.64     88.26 o 
   5  10   8     2248.02     2215.78    131.85 o 
  -1  11   8        6.70       51.28     56.60 o 
   0  11   8      330.68      380.18     69.92 o 
   1  11   8      164.42      122.45     65.30 o 
   2  11   8     2168.72     1989.79     71.28 o 
   3  11   8      273.42      202.13     90.52 o 
   4  11   8        1.00       37.95     91.32 o 
   5  11   8      573.31      709.30    108.03 o 
   0  12   8        1.69       13.25     61.30 o 
   1  12   8      234.14      200.67     62.31 o 
   2  12   8      212.76      177.93     54.28 o 
   3  12   8       72.61       91.64     90.65 o 
   4  12   8      791.09      815.73    114.45 o 
   0  13   8        8.92       32.75     84.38 o 
   1  13   8     1242.45     1184.02     78.94 o 
   2  13   8      140.68      163.12    105.69 o 
   3  13   8        1.99       -5.54    102.33 o 
   0 -13   9      113.56      101.91    123.54 o 
  -3 -12   9       91.61      139.91    111.08 o 
  -2 -12   9      460.80      597.98    123.99 o 
  -1 -12   9       95.03      101.58     68.57 o 
   0 -12   9      101.04      158.40    112.79 o 
  -4 -11   9       72.97      229.50    104.87 o 
  -3 -11   9       64.46      109.14     95.76 o 
  -2 -11   9       36.60      -29.18     96.81 o 
  -1 -11   9        3.09      -22.67     77.70 o 
   0 -11   9     1062.61     1283.86    175.84 o 
   1 -11   9      207.72      250.95     92.65 o 
  -5 -10   9      102.06      -18.47    129.15 o 
  -4 -10   9        3.09        9.16    103.35 o 
  -3 -10   9     1028.94     1321.61    113.82 o 
  -2 -10   9       67.07      130.46    101.68 o 
  -1 -10   9      807.12      827.89    104.17 o 
   0 -10   9       39.81       79.79     75.47 o 
   1 -10   9      107.61       46.63    143.06 o 
   2 -10   9      595.63      612.63     91.66 o 
  -5  -9   9        5.45     -128.11    128.11 o 
  -4  -9   9       46.44       34.05     99.92 o 
  -3  -9   9       45.49       53.19     92.09 o 
  -2  -9   9      296.42      322.92     88.03 o 
  -1  -9   9      952.18      823.10    100.91 o 
   0  -9   9      237.71      281.76     67.18 o 
   1  -9   9      471.72      665.82     98.65 o 
   2  -9   9       10.65      -24.04    100.32 o 
   3  -9   9       52.29       28.81     92.90 o 
  -5  -8   9      112.47       86.33     84.27 o 
  -4  -8   9     1027.13      942.04    120.62 o 
  -3  -8   9        0.87       25.55     38.41 o 
  -2  -8   9      652.60      824.80     89.12 o 
  -1  -8   9       12.24       26.94     84.58 o 
   0  -8   9      553.92      590.62     68.56 o 
   1  -8   9      515.78      788.22     92.24 o 
   2  -8   9      464.12      436.57     96.71 o 
   3  -8   9      670.63      393.71    141.92 o 
   4  -8   9      441.94      488.16     97.86 o 
  -5  -7   9      184.45      179.27     63.16 o 
  -4  -7   9      253.15      298.86     71.60 o 
  -3  -7   9     1159.25     1244.90     75.11 o 
  -2  -7   9     1419.55     1416.75     41.35 o 
  -1  -7   9      529.30      528.10     77.31 o 
   0  -7   9      998.00      999.10    107.02 o 
   1  -7   9       24.19       52.71     48.84 o 
   2  -7   9        4.59      -19.11     47.09 o 
   3  -7   9      707.63      752.01    126.27 o 
   4  -7   9      599.58      732.90     86.73 o 
  -6  -6   9      152.54      214.81     76.73 o 
  -5  -6   9      414.99      357.97     70.44 o 
  -4  -6   9       12.69       29.44     37.93 o 
  -3  -6   9     1132.58     1060.63     47.94 o 
  -2  -6   9        2.26        7.85     25.31 o 
  -1  -6   9      418.06      442.28     54.56 o 
   0  -6   9     2117.94     2151.27     62.12 o 
   1  -6   9     3569.29     4152.01    123.17 o 
   2  -6   9     1144.43     1108.24     67.66 o 
   3  -6   9      174.68      176.67     24.43 o 
   4  -6   9      268.03      334.49     98.76 o 
   5  -6   9        1.51       36.23     77.23 o 
  -6  -5   9       15.03       41.51     71.87 o 
  -5  -5   9       43.04       69.85     64.63 o 
  -4  -5   9      508.63      501.88     44.55 o 
  -3  -5   9      789.84      732.65     44.22 o 
  -2  -5   9     2560.52     2773.98     85.67 o 
  -1  -5   9     1351.16     1256.61     38.49 o 
   0  -5   9       79.30       48.00     37.01 o 
   1  -5   9      151.30      202.60     35.24 o 
   2  -5   9      125.72       99.96     29.65 o 
   3  -5   9     1808.80     1719.49     35.03 o 
   4  -5   9     2323.76     2459.73     76.09 o 
   5  -5   9      269.70      282.21     48.16 o 
  -6  -4   9       24.40      110.44     74.18 o 
  -5  -4   9      621.03      616.23     41.28 o 
  -4  -4   9      433.84      467.38     42.76 o 
  -3  -4   9       47.35       48.39     28.14 o 
  -2  -4   9     2573.84     2428.40     58.82 o 
  -1  -4   9     1068.77     1063.31     39.23 o 
   0  -4   9     5921.50     6271.86    141.86 o 
   1  -4   9     1152.77     1096.01     58.07 o 
   2  -4   9      989.54      996.33     24.77 o 
   3  -4   9      446.88      463.54     22.54 o 
   4  -4   9      140.86      113.95     37.92 o 
   5  -4   9     1505.71     1426.41     80.45 o 
   6  -4   9      580.34      623.18    120.88 o 
  -6  -3   9      142.03      137.14     53.53 o 
  -5  -3   9      143.07      162.22     36.79 o 
  -4  -3   9      686.85      681.54     38.67 o 
  -3  -3   9     5562.96     5399.74     71.06 o 
  -2  -3   9      673.40      664.54     43.04 o 
  -1  -3   9      322.38      310.16     32.58 o 
   0  -3   9     3722.92     4056.72     85.91 o 
   1  -3   9     1295.52     1431.35     23.74 o 
   2  -3   9     4358.13     4047.29    137.37 o 
   3  -3   9     2118.76     2031.96     54.13 o 
   4  -3   9      240.70      187.98     37.54 o 
   5  -3   9       16.83       -4.94     57.29 o 
   6  -3   9       15.49       43.11     95.39 o 
  -6  -2   9      700.92      711.17     60.54 o 
  -5  -2   9      334.40      382.41     47.68 o 
  -4  -2   9      127.75      136.77     31.02 o 
  -3  -2   9     1891.95     1898.44     89.06 o 
  -2  -2   9      906.05      943.38     39.75 o 
  -1  -2   9     5451.26     5399.37    232.09 o 
   0  -2   9      451.73      449.56     18.57 o 
   1  -2   9     4168.09     3869.67     37.13 o 
   2  -2   9       55.36       57.62     19.92 o 
   3  -2   9      273.99      274.49     20.69 o 
   4  -2   9     9828.76     9870.54    274.69 o 
   5  -2   9       61.03       47.14     55.89 o 
   6  -2   9      305.18      315.25     57.62 o 
   7  -2   9       26.74      -16.68    104.34 o 
  -6  -1   9       40.11       89.94     66.53 o 
  -5  -1   9        9.18       14.92     57.55 o 
  -4  -1   9     3722.74     3690.51     83.34 o 
  -3  -1   9       71.25       86.49     26.30 o 
  -2  -1   9      104.93       99.72     26.97 o 
  -1  -1   9     3210.88     3554.38     67.43 o 
   0  -1   9     4202.24     4921.06     88.01 o 
   1  -1   9     7011.73     6316.40     97.18 o 
   2  -1   9     1915.88     1944.61     43.05 o 
   3  -1   9     1892.62     2001.28     29.42 o 
   4  -1   9        2.09       -9.04     19.15 o 
   5  -1   9       28.58       49.29     40.69 o 
   6  -1   9     1909.97     2039.42     60.15 o 
   7  -1   9      135.25      106.87     95.45 o 
  -6   0   9       33.13       11.11     58.95 o 
  -5   0   9      160.13      126.20     62.13 o 
  -4   0   9     2551.97     2463.32     79.46 o 
  -3   0   9      700.92      682.42     30.71 o 
  -2   0   9     1752.65     1649.65     54.48 o 
  -1   0   9      195.58      211.88     42.10 o 
   0   0   9     1064.66     1097.51     32.51 o 
   1   0   9      330.67      380.75     14.46 o 
   2   0   9        4.89       10.72     17.31 o 
   3   0   9    10347.69     9870.21    100.36 o 
   4   0   9        0.33       15.66     20.30 o 
   5   0   9     1221.12     1196.39     40.14 o 
   6   0   9        2.42       18.24     40.22 o 
   7   0   9       35.72      -11.51     69.70 o 
  -6   1   9        0.24       18.47     57.85 o 
  -5   1   9     2221.68     2375.92    281.85 o 
  -4   1   9      117.31      101.45     50.90 o 
  -3   1   9      201.11      178.62     31.70 o 
  -2   1   9     1658.77     1660.44     49.04 o 
  -1   1   9     1986.02     2122.31     57.29 o 
   0   1   9     8347.12     7675.48     90.61 o 
   1   1   9      492.25      471.05     20.06 o 
   2   1   9      248.09      252.42     22.21 o 
   3   1   9      374.63      389.86     25.77 o 
   4   1   9      770.26      795.56     31.11 o 
   5   1   9     2370.07     2173.67     46.61 o 
   6   1   9      392.77      392.47     44.95 o 
   7   1   9      658.23      638.01     55.00 o 
  -6   2   9      124.18       76.45     86.33 o 
  -5   2   9      179.79      134.51     60.86 o 
  -4   2   9      854.37      767.56     40.51 o 
  -3   2   9     1520.57     1543.71     43.97 o 
  -2   2   9       20.62       26.56     20.60 o 
  -1   2   9      151.69      121.68     20.80 o 
   0   2   9      321.63      316.79     28.79 o 
   1   2   9      243.58      282.62     20.34 o 
   2   2   9     4573.34     4555.76     47.09 o 
   3   2   9      807.74      794.67     32.42 o 
   4   2   9     4448.83     4218.75     74.76 o 
   5   2   9       57.63       74.03     39.15 o 
   6   2   9      183.15      173.60     45.88 o 
   7   2   9       36.47       11.34     63.10 o 
  -6   3   9      428.63      538.80     97.38 o 
  -5   3   9      110.49      143.18     61.71 o 
  -4   3   9      108.89      104.22     42.22 o 
  -3   3   9      333.98      355.49     23.10 o 
  -2   3   9      350.45      358.54     24.17 o 
  -1   3   9     2646.42     2616.61     47.56 o 
   0   3   9      983.91     1000.26     27.13 o 
   1   3   9     1109.91     1144.49     22.73 o 
   2   3   9      187.25      210.42     15.19 o 
   3   3   9      573.44      531.89     24.88 o 
   4   3   9      608.76      612.92     26.70 o 
   5   3   9       11.64       28.03     47.00 o 
   6   3   9     2477.77     2557.72     93.99 o 
   7   3   9       66.36       96.83     56.00 o 
  -5   4   9      227.21      279.89     67.18 o 
  -4   4   9      879.59      926.21     53.52 o 
  -3   4   9        3.13        0.58     13.35 o 
  -2   4   9      410.97      410.09     25.22 o 
  -1   4   9      755.42      711.36     50.50 o 
   0   4   9       15.43       22.53     13.08 o 
   1   4   9      636.45      589.10     27.91 o 
   2   4   9      665.00      701.33     36.88 o 
   3   4   9     3055.36     2978.05     56.12 o 
   4   4   9      518.13      522.89     31.53 o 
   5   4   9      117.53      104.18     35.43 o 
   6   4   9        2.45       19.09     35.53 o 
   7   4   9      413.17      463.25     62.42 o 
   8   4   9      446.57      390.20    176.19 o 
  -5   5   9       10.55        7.60     85.32 o 
  -4   5   9      101.63      121.19     56.23 o 
  -3   5   9        5.53       21.75     37.06 o 
  -2   5   9     1752.31     1576.92     38.64 o 
  -1   5   9     1876.00     1844.42     39.49 o 
   0   5   9     1979.08     2092.13     40.04 o 
   1   5   9       31.89       35.21     17.87 o 
   2   5   9      304.55      313.84     28.38 o 
   3   5   9       19.55       16.02     13.17 o 
   4   5   9      491.99      479.92     37.87 o 
   5   5   9     2461.35     2408.28     60.33 o 
   6   5   9       40.19       44.32     58.17 o 
   7   5   9      271.99      274.27     81.89 o 
   8   5   9        3.07      -46.63    178.60 o 
  -4   6   9      201.25      242.29     48.79 o 
  -3   6   9      347.75      400.11     62.11 o 
  -2   6   9      586.99      513.32     40.67 o 
  -1   6   9      302.63      285.91     24.84 o 
   0   6   9      244.86      220.35     19.33 o 
   1   6   9      137.88      132.35     17.54 o 
   2   6   9     4519.01     4579.19    125.46 o 
   3   6   9      472.68      447.06     31.35 o 
   4   6   9       18.55       21.84     25.96 o 
   5   6   9       27.48       24.62     25.51 o 
   6   6   9     1318.29     1257.88     76.91 o 
  -4   7   9       37.01       77.62     52.65 o 
  -3   7   9      636.60      638.54     51.61 o 
  -2   7   9      353.68      346.43     41.79 o 
  -1   7   9     2430.45     2333.14     41.66 o 
   0   7   9      241.96      266.26     17.91 o 
   1   7   9        2.91        2.99     17.62 o 
   2   7   9      296.87      300.54     26.95 o 
   3   7   9     1526.47     1591.43     55.36 o 
   4   7   9     1821.32     1969.59     35.33 o 
   5   7   9       14.72       33.99     37.73 o 
   6   7   9      471.95      505.76     59.23 o 
  -3   8   9      194.97      153.77     48.85 o 
  -2   8   9      459.77      507.78     44.36 o 
  -1   8   9        5.68       35.33     27.87 o 
   0   8   9      757.27      781.90     29.80 o 
   1   8   9     1201.40     1198.75     33.04 o 
   2   8   9      280.21      307.20     29.17 o 
   3   8   9      269.38      238.59     31.14 o 
   4   8   9        7.69       11.74     10.83 o 
   5   8   9     2281.97     2342.27    125.44 o 
   6   8   9      149.83      203.87    102.92 o 
  -2   9   9      900.00      851.55     60.94 o 
  -1   9   9      515.13      537.55     52.05 o 
   0   9   9       54.75       59.65     27.46 o 
   1   9   9      114.07      121.93     42.15 o 
   2   9   9     4094.45     3975.39     71.06 o 
   3   9   9      425.18      438.28     37.94 o 
   4   9   9      187.55      246.14     87.40 o 
   5   9   9      153.19      195.28     94.49 o 
   6   9   9        2.39      -24.78    103.49 o 
  -2  10   9        9.08       -1.67     90.62 o 
  -1  10   9     1457.32     1505.81     69.57 o 
   0  10   9      330.30      298.92     55.18 o 
   1  10   9      231.10      249.91     45.99 o 
   2  10   9      290.51      227.90     41.57 o 
   3  10   9       36.59      -20.37     56.15 o 
   4  10   9     1348.99     1230.30    112.85 o 
   5  10   9      185.44      216.51     98.97 o 
  -1  11   9        5.18       12.40     55.89 o 
   0  11   9        7.45       31.30     55.43 o 
   1  11   9     2217.29     2219.77    294.20 o 
   2  11   9       12.73      -17.33     52.42 o 
   3  11   9      314.46      362.94    101.37 o 
   4  11   9       99.15       97.13     96.02 o 
   5  11   9       80.16      122.00    102.20 o 
   0  12   9       22.47       11.63     63.22 o 
   1  12   9       59.73       34.71     60.47 o 
   2  12   9       69.76       84.32     55.82 o 
   3  12   9      660.17      617.83    110.05 o 
   4  12   9       29.47       30.14    101.34 o 
   0  13   9      608.10      535.10    102.96 o 
   1  13   9        6.78       32.31     64.67 o 
   2  13   9      763.13      552.65    121.52 o 
  -2 -12  10        1.96      -19.84    110.07 o 
  -1 -12  10       68.25       44.12    104.80 o 
   0 -12  10       56.35       41.46    116.45 o 
  -4 -11  10       82.89      191.03    116.85 o 
  -3 -11  10      126.89      199.26    101.33 o 
  -2 -11  10       44.65       21.30    107.13 o 
  -1 -11  10      126.87      169.25     85.18 o 
   0 -11  10       58.17      153.25    150.30 o 
  -4 -10  10      244.15      227.74    115.10 o 
  -3 -10  10       47.72       97.40    101.90 o 
  -2 -10  10      550.58      516.99    108.89 o 
  -1 -10  10       14.75       -2.74     76.69 o 
   0 -10  10       12.19       45.33     79.09 o 
   1 -10  10       42.14       57.85    145.79 o 
   2 -10  10      208.78      338.33    111.59 o 
  -5  -9  10       89.43      157.66     82.76 o 
  -4  -9  10       57.09       17.80    107.08 o 
  -3  -9  10        0.11       97.70     99.93 o 
  -2  -9  10       25.22       57.61     88.36 o 
  -1  -9  10       19.27       26.75     91.18 o 
   0  -9  10     2736.55     2778.12    210.80 o 
   1  -9  10      485.51      677.52    243.36 o 
   2  -9  10      123.04      174.39    102.65 o 
   3  -9  10       27.56      -70.47    151.30 o 
  -5  -8  10        2.54      -45.63     73.73 o 
  -4  -8  10       17.02      -35.59    105.02 o 
  -3  -8  10      951.20      965.88     73.35 o 
  -2  -8  10      201.67      251.34     53.96 o 
  -1  -8  10      176.46      287.76     87.65 o 
   0  -8  10        2.38       18.85     62.46 o 
   1  -8  10      359.83      552.12    103.08 o 
   2  -8  10      829.96      851.03    102.97 o 
   3  -8  10       85.24      -55.09    135.03 o 
  -5  -7  10       13.39       -6.79     70.90 o 
  -4  -7  10       10.04       24.23     59.24 o 
  -3  -7  10      225.19      188.13     41.41 o 
  -2  -7  10       28.47       26.02     29.09 o 
  -1  -7  10     2068.14     1906.63    104.09 o 
   0  -7  10      443.93      424.83     65.46 o 
   1  -7  10     1394.48     1403.61     91.08 o 
   2  -7  10      165.46      115.04     43.76 o 
   3  -7  10      728.34      786.17    124.46 o 
   4  -7  10      368.00      286.56    121.21 o 
  -5  -6  10      124.83       87.12     68.65 o 
  -4  -6  10     1071.52     1057.88     72.28 o 
  -3  -6  10       19.03      -18.43     38.65 o 
  -2  -6  10     1113.30     1170.75     56.60 o 
  -1  -6  10      426.54      298.77     45.74 o 
   0  -6  10      715.35      790.46     51.00 o 
   1  -6  10     1966.48     2360.51     95.79 o 
   2  -6  10      127.44      113.61     36.05 o 
   3  -6  10     1949.20     1867.94     35.30 o 
   4  -6  10      433.22      435.32    100.12 o 
   5  -6  10       13.57       70.62     77.46 o 
  -6  -5  10        7.38       -8.83     72.01 o 
  -5  -5  10      138.93      186.22     68.14 o 
  -4  -5  10       17.38       -0.47     41.54 o 
  -3  -5  10      124.92      108.02     31.87 o 
  -2  -5  10     3678.60     3782.74     87.68 o 
  -1  -5  10      231.14      215.07     66.38 o 
   0  -5  10     4082.64     4172.93    147.73 o 
   1  -5  10       99.45      101.47     37.07 o 
   2  -5  10      830.24      857.56     32.29 o 
   3  -5  10     1530.67     1560.39     40.30 o 
   4  -5  10      572.00      635.39     45.10 o 
   5  -5  10      370.66      454.13     61.73 o 
  -6  -4  10       40.50      116.68     69.01 o 
  -5  -4  10      835.67      906.45     47.30 o 
  -4  -4  10       74.57       63.74     43.41 o 
  -3  -4  10     4135.88     3903.17     59.56 o 
  -2  -4  10      114.76      114.32     26.58 o 
  -1  -4  10     1028.63      867.96     27.88 o 
   0  -4  10     2364.23     2450.76    122.26 o 
   1  -4  10     1522.68     1407.54     51.64 o 
   2  -4  10     1673.73     1398.35     72.13 o 
   3  -4  10      241.92      257.80     30.10 o 
   4  -4  10      313.03      305.15     48.78 o 
   5  -4  10       54.04       69.45     69.97 o 
   6  -4  10      675.95      705.21    123.76 o 
  -6  -3  10       61.05       51.08     53.58 o 
  -5  -3  10       24.43       32.87     46.89 o 
  -4  -3  10      507.95      505.71     39.87 o 
  -3  -3  10      400.61      371.43     30.49 o 
  -2  -3  10      301.01      288.13     43.87 o 
  -1  -3  10     3053.19     2826.35    119.80 o 
   0  -3  10        3.32        4.80     17.16 o 
   1  -3  10      627.19      612.53     31.28 o 
   2  -3  10     3635.74     3586.35     53.91 o 
   3  -3  10     6903.83     6952.60    110.66 o 
   4  -3  10      138.35      118.33     37.57 o 
   5  -3  10      354.02      259.67     70.18 o 
   6  -3  10      442.80      409.89    106.82 o 
  -6  -2  10      119.97      161.97     54.77 o 
  -5  -2  10      337.48      377.06     49.49 o 
  -4  -2  10      164.46      178.02     34.08 o 
  -3  -2  10      249.41      266.21     30.87 o 
  -2  -2  10     3657.60     3609.72     76.00 o 
  -1  -2  10     1147.98     1155.86     59.64 o 
   0  -2  10     4475.68     4635.35    101.82 o 
   1  -2  10     1957.82     1920.27     40.10 o 
   2  -2  10       25.56       37.81     17.87 o 
   3  -2  10      165.83      201.85     27.69 o 
   4  -2  10      694.20      647.14     43.87 o 
   5  -2  10     1441.15     1298.52     81.94 o 
   6  -2  10      662.33      714.44     99.26 o 
   7  -2  10       61.18       46.25    100.54 o 
  -6  -1  10       71.33       82.42     56.12 o 
  -5  -1  10     1355.98     1327.62     60.76 o 
  -4  -1  10      525.59      611.13     39.19 o 
  -3  -1  10     3020.33     3056.06     91.93 o 
  -2  -1  10      301.43      243.89     34.05 o 
  -1  -1  10       59.17       55.39     19.68 o 
   0  -1  10      323.21      320.89     21.68 o 
   1  -1  10       15.82       19.27     18.05 o 
   2  -1  10     8255.57     7849.42     80.01 o 
   3  -1  10     1765.89     1713.61     30.77 o 
   4  -1  10      715.96      644.00     24.22 o 
   5  -1  10      437.22      389.19     45.30 o 
   6  -1  10      579.02      524.52     54.88 o 
   7  -1  10      284.97      340.07    103.34 o 
  -6   0  10       54.56       -7.49     68.47 o 
  -5   0  10      261.18      187.72     66.36 o 
  -4   0  10        0.07        9.66     42.12 o 
  -3   0  10     1187.39     1176.72     37.06 o 
  -2   0  10      439.05      472.39     26.30 o 
  -1   0  10     6150.13     6095.46    223.01 o 
   0   0  10      262.78      332.52     18.35 o 
   1   0  10        2.87       14.06     12.07 o 
   2   0  10     3612.95     3774.88     84.59 o 
   3   0  10     2014.12     2226.01     83.39 o 
   4   0  10      546.75      522.82     23.38 o 
   5   0  10      211.94      201.35     31.99 o 
   6   0  10      108.34      112.95     53.10 o 
   7   0  10      151.81      125.81     90.76 o 
  -6   1  10      151.54      179.57     93.15 o 
  -5   1  10       20.31       26.95     63.72 o 
  -4   1  10      481.18      486.02     91.97 o 
  -3   1  10      103.43       92.85     37.01 o 
  -2   1  10       67.99       85.16     26.87 o 
  -1   1  10      154.15      134.74     25.86 o 
   0   1  10      574.58      619.14     52.15 o 
   1   1  10    19943.49    18679.78    281.13 o 
   2   1  10      131.95      128.16     19.07 o 
   3   1  10      879.27      817.20     32.22 o 
   4   1  10     1593.66     1580.95     38.33 o 
   5   1  10      252.19      237.96     30.74 o 
   6   1  10     1494.00     1563.18     59.42 o 
   7   1  10       92.65      130.93     50.66 o 
  -6   2  10       85.62       83.21     87.96 o 
  -5   2  10      168.34      209.96     65.29 o 
  -4   2  10       84.28       75.40     27.20 o 
  -3   2  10      115.76      135.71     27.44 o 
  -2   2  10     4427.83     4517.07    208.58 o 
  -1   2  10      155.44      172.87     23.48 o 
   0   2  10     1070.01     1092.78     30.03 o 
   1   2  10     4666.45     5302.03    200.79 o 
   2   2  10     3304.17     3295.22    191.74 o 
   3   2  10     3815.21     3876.80     91.30 o 
   4   2  10     1464.01     1354.69     40.03 o 
   5   2  10     1806.57     1833.23     44.41 o 
   6   2  10      210.99      261.91     48.14 o 
   7   2  10       75.87       82.88     65.58 o 
  -5   3  10      390.48      380.30     68.14 o 
  -4   3  10        1.45        6.59     40.89 o 
  -3   3  10       78.48       63.06     24.48 o 
  -2   3  10     1270.96     1278.09     30.37 o 
  -1   3  10     1908.80     1799.21     38.27 o 
   0   3  10     5407.97     5617.35     78.19 o 
   1   3  10       94.53      118.31     21.67 o 
   2   3  10     1111.76     1096.87     69.52 o 
   3   3  10        1.89       -0.27     19.06 o 
   4   3  10      306.25      283.13     23.09 o 
   5   3  10     1252.44     1301.81     63.22 o 
   6   3  10      500.12      507.76     52.95 o 
   7   3  10      609.01      642.02     63.55 o 
  -5   4  10       21.01       45.37     65.25 o 
  -4   4  10      214.52      244.53     60.18 o 
  -3   4  10     1134.40      959.46     80.56 o 
  -2   4  10       38.19       60.93     24.21 o 
  -1   4  10      900.70      851.39     60.66 o 
   0   4  10      501.08      496.99     17.01 o 
   1   4  10     2572.43     2496.78     71.67 o 
   2   4  10     6648.44     6109.49    182.97 o 
   3   4  10     2978.51     3064.01     37.99 o 
   4   4  10      918.39      906.97     28.00 o 
   5   4  10      118.12       96.10     37.85 o 
   6   4  10      312.61      348.71     61.92 o 
   7   4  10      359.35      402.74     61.42 o 
  -4   5  10      155.29      148.14     58.69 o 
  -3   5  10      189.88      282.85     40.33 o 
  -2   5  10      674.56      714.32     30.06 o 
  -1   5  10     2281.24     2304.44     48.01 o 
   0   5  10     1134.01     1143.80     35.26 o 
   1   5  10      288.63      290.50     21.39 o 
   2   5  10      270.05      303.30     30.97 o 
   3   5  10     2204.30     2015.53     78.87 o 
   4   5  10     1083.12      989.82     43.41 o 
   5   5  10     1824.49     1825.24     53.10 o 
   6   5  10      937.53      922.39     71.19 o 
   7   5  10       66.39      103.04     59.71 o 
  -4   6  10       68.28      100.33     48.20 o 
  -3   6  10       56.62       50.86     41.68 o 
  -2   6  10      591.78      553.39     30.30 o 
  -1   6  10       48.62       64.18     29.59 o 
   0   6  10     1137.77     1169.90     26.39 o 
   1   6  10     4091.85     4147.48     73.87 o 
   2   6  10     2617.32     2455.00     30.31 o 
   3   6  10     1373.96     1373.71     42.60 o 
   4   6  10      218.30      223.65     32.13 o 
   5   6  10     1128.69     1208.13     70.63 o 
   6   6  10        2.98       22.57     63.70 o 
  -4   7  10        5.01       25.45     94.97 o 
  -3   7  10      364.75      364.55     49.20 o 
  -2   7  10      715.73      679.83     44.37 o 
  -1   7  10     1135.35     1087.85     41.69 o 
   0   7  10      314.60      314.74     19.50 o 
   1   7  10       12.60       18.99     18.94 o 
   2   7  10     1361.67     1360.69     58.25 o 
   3   7  10      630.72      663.59     60.87 o 
   4   7  10     2259.30     2038.88     93.02 o 
   5   7  10     1172.90     1314.69     52.27 o 
   6   7  10      123.92      145.00     68.54 o 
  -3   8  10       90.64       86.30     61.84 o 
  -2   8  10      377.87      371.21     42.34 o 
  -1   8  10      151.69      134.47     35.75 o 
   0   8  10      616.82      593.17     23.86 o 
   1   8  10      670.80      640.06     32.62 o 
   2   8  10     2373.30     2215.40     51.26 o 
   3   8  10        0.86       -1.14     30.93 o 
   4   8  10      292.82      365.01     61.57 o 
   5   8  10        1.74       21.18     60.53 o 
   6   8  10     1228.40     1201.81    125.50 o 
  -2   9  10      690.72      760.07     93.60 o 
  -1   9  10       81.60      145.74     46.30 o 
   0   9  10        6.05       17.16     46.63 o 
   1   9  10      326.95      297.12     43.88 o 
   2   9  10      559.59      545.72     35.60 o 
   3   9  10      544.83      570.69     40.87 o 
   4   9  10      861.19      988.68     73.24 o 
   5   9  10       23.73       96.64     94.02 o 
  -2  10  10      274.47      210.92     92.26 o 
  -1  10  10      279.72      330.78     60.46 o 
   0  10  10      367.62      479.21     55.75 o 
   1  10  10      454.03      469.37     75.51 o 
   2  10  10       38.48       77.99     57.69 o 
   3  10  10      494.84      503.93     68.17 o 
   4  10  10       27.73        0.71     93.97 o 
   5  10  10      911.59     1076.97    119.85 o 
  -1  11  10        1.63       26.02     83.12 o 
   0  11  10      195.32      198.68     56.22 o 
   1  11  10      205.16      227.48     59.13 o 
   2  11  10     1338.65     1076.56     82.49 o 
   3  11  10      174.06      145.76    100.49 o 
   4  11  10      157.79      178.58    104.40 o 
   0  12  10      565.01      571.09     96.34 o 
   1  12  10        6.69       35.89     59.63 o 
   2  12  10       50.42       20.83     58.65 o 
   3  12  10       52.29       28.86    107.05 o 
   1  13  10      256.52      300.70     91.95 o 
  -3 -11  11       99.92      320.96    112.13 o 
  -2 -11  11       34.00        2.53    115.19 o 
  -1 -11  11       42.74       17.72     87.92 o 
   0 -11  11      259.79      377.98    146.37 o 
  -4 -10  11      188.43      341.63    113.10 o 
  -3 -10  11      487.08      611.11    114.22 o 
  -2 -10  11      140.86      219.65    105.33 o 
  -1 -10  11       39.89       26.29     79.40 o 
   0 -10  11      115.95      136.01     79.64 o 
   1 -10  11       81.91      146.97    140.01 o 
  -5  -9  11        0.48        5.10     89.69 o 
  -4  -9  11      134.76      180.52    114.95 o 
  -3  -9  11       60.44      182.16     95.22 o 
  -2  -9  11        4.16       28.63     88.02 o 
  -1  -9  11      446.73      506.40     78.99 o 
   0  -9  11      799.73      889.10     85.88 o 
   1  -9  11     1901.18     2130.88    171.09 o 
   2  -9  11       16.19       14.32     93.96 o 
  -5  -8  11      127.76       81.92     83.60 o 
  -4  -8  11      350.50      413.52     72.41 o 
  -3  -8  11      134.14      237.72     68.23 o 
  -2  -8  11      604.92      515.79     60.37 o 
  -1  -8  11       12.44       26.55     83.73 o 
   0  -8  11       42.67       86.25     66.24 o 
   1  -8  11       17.36       77.92     77.82 o 
   2  -8  11      481.15      477.85     90.45 o 
   3  -8  11     1136.36     1051.28    151.21 o 
  -5  -7  11      170.72      125.30     78.75 o 
  -4  -7  11      210.15      126.83     66.88 o 
  -3  -7  11       21.57        6.04     39.92 o 
  -2  -7  11      392.62      382.58     33.66 o 
  -1  -7  11      489.82      515.16     85.82 o 
   0  -7  11     3402.86     3626.42    284.70 o 
   1  -7  11       19.53       44.15     52.74 o 
   2  -7  11       58.92       42.60     38.02 o 
   3  -7  11       38.44      -19.06    107.55 o 
   4  -7  11      387.36      457.44    124.66 o 
  -5  -6  11      224.80      234.78     77.48 o 
  -4  -6  11      221.57      202.26     49.98 o 
  -3  -6  11     1614.59     1563.86     62.75 o 
  -2  -6  11       58.88       60.94     30.94 o 
  -1  -6  11      407.90      328.96     81.40 o 
   0  -6  11      196.33      206.68     45.36 o 
   1  -6  11     1976.34     2087.47     83.17 o 
   2  -6  11     1053.62      969.02     61.71 o 
   3  -6  11        4.09       43.58     89.05 o 
   4  -6  11      465.38      448.78    103.64 o 
   5  -6  11       24.02       -2.43    107.47 o 
  -5  -5  11      176.25      163.40     68.44 o 
  -4  -5  11      194.69      201.09     49.19 o 
  -3  -5  11      368.22      367.78     35.93 o 
  -2  -5  11      367.95      412.94     28.45 o 
  -1  -5  11     1512.95     1437.35     61.61 o 
   0  -5  11      344.46      350.91     40.96 o 
   1  -5  11       41.20       28.18     42.21 o 
   2  -5  11       44.82       40.42     14.04 o 
   3  -5  11     3010.86     2672.32    122.66 o 
   4  -5  11      967.39      807.85     94.95 o 
   5  -5  11      142.30      161.11     61.16 o 
  -5  -4  11      504.67      569.82     73.44 o 
  -4  -4  11     1738.08     1776.62     61.76 o 
  -3  -4  11      615.56      502.40     37.81 o 
  -2  -4  11      339.03      319.60     26.56 o 
  -1  -4  11       14.19       -0.95     25.51 o 
   0  -4  11     5258.87     5272.59     66.11 o 
   1  -4  11     1616.31     1400.48     71.45 o 
   2  -4  11       78.14       47.89     61.39 o 
   3  -4  11     3170.65     2848.61    108.54 o 
   4  -4  11      115.38      122.43     45.33 o 
   5  -4  11      398.34      382.07     81.11 o 
   6  -4  11      456.01      438.88    118.23 o 
  -6  -3  11       10.69      -48.10     91.66 o 
  -5  -3  11      119.91      119.81     49.93 o 
  -4  -3  11      727.29      693.66     46.30 o 
  -3  -3  11     1057.70     1010.82     49.69 o 
  -2  -3  11      589.27      552.29     46.06 o 
  -1  -3  11      325.51      348.59     37.82 o 
   0  -3  11     2272.29     2363.70     49.51 o 
   1  -3  11      235.93      258.33     21.78 o 
   2  -3  11     1632.32     1618.65     44.48 o 
   3  -3  11     2419.57     2241.65     91.00 o 
   4  -3  11      620.58      657.53     71.46 o 
   5  -3  11      277.11      233.26     74.89 o 
   6  -3  11       23.84      -37.13     99.12 o 
  -6  -2  11      127.65      119.51     87.65 o 
  -5  -2  11     1854.96     1731.12     96.03 o 
  -4  -2  11      476.90      462.06     40.52 o 
  -3  -2  11       53.27       55.91     33.10 o 
  -2  -2  11       68.31       55.13     34.68 o 
  -1  -2  11     3916.00     4512.98    294.19 o 
   0  -2  11      629.30      747.51     42.00 o 
   1  -2  11       25.69       17.75     18.53 o 
   2  -2  11      427.40      423.61     22.38 o 
   3  -2  11      830.28      908.10     35.98 o 
   4  -2  11      140.46       92.98     30.50 o 
   5  -2  11      159.32      131.41     71.98 o 
   6  -2  11     1236.30     1145.97     84.59 o 
   7  -2  11      283.59      291.46    106.80 o 
  -6  -1  11       17.08       92.97     81.94 o 
  -5  -1  11        0.38       26.53     50.20 o 
  -4  -1  11      771.30      808.25     63.63 o 
  -3  -1  11       97.66       95.58     32.18 o 
  -2  -1  11      102.53       91.15     28.75 o 
  -1  -1  11     1672.74     1647.25     62.26 o 
   0  -1  11       74.33      119.74     23.84 o 
   1  -1  11     2914.71     2809.54     45.11 o 
   2  -1  11     1400.29     1449.10     40.25 o 
   3  -1  11     5320.33     5295.74     80.71 o 
   4  -1  11      483.51      466.55     26.69 o 
   5  -1  11       19.44       -2.39     40.15 o 
   6  -1  11       62.30      128.99     67.03 o 
   7  -1  11       64.39       94.41     93.47 o 
  -6   0  11      110.60       71.69     88.67 o 
  -5   0  11        7.19       23.55     51.57 o 
  -4   0  11       91.41      122.06     42.58 o 
  -3   0  11      172.86      161.96     33.95 o 
  -2   0  11     2468.75     2437.97     58.92 o 
  -1   0  11      458.69      402.33     23.01 o 
   0   0  11     4392.54     5354.88    239.77 o 
   1   0  11      643.36      623.39     35.57 o 
   2   0  11        4.97       25.88     19.08 o 
   3   0  11      176.31      164.67     17.84 o 
   4   0  11      817.35      802.73     38.81 o 
   5   0  11     2281.48     2184.60     70.11 o 
   6   0  11     1250.80     1332.73    129.07 o 
   7   0  11      661.12      533.81     96.34 o 
  -6   1  11        1.49        4.63     97.92 o 
  -5   1  11      892.43      985.70    181.76 o 
  -4   1  11       88.94       42.89     57.07 o 
  -3   1  11      862.10      833.56     46.49 o 
  -2   1  11      391.46      378.20     30.84 o 
  -1   1  11       38.21       39.65     11.76 o 
   0   1  11       24.73       39.82     22.94 o 
   1   1  11     1392.25     1279.63     43.72 o 
   2   1  11     6302.46     5802.98     56.09 o 
   3   1  11     1505.58     1574.56     40.28 o 
   4   1  11       65.01       63.87     26.72 o 
   5   1  11        4.02        3.50     29.81 o 
   6   1  11       69.69       85.49     44.42 o 
   7   1  11     1056.23     1192.34     70.35 o 
  -6   2  11        4.85       10.72    101.92 o 
  -5   2  11       99.46       67.04     68.34 o 
  -4   2  11       42.68       44.55     28.38 o 
  -3   2  11      307.38      368.17     31.46 o 
  -2   2  11      108.53      118.12     18.13 o 
  -1   2  11     6925.97     6554.44    121.73 o 
   0   2  11      291.56      320.85     25.75 o 
   1   2  11       64.66       67.01     15.25 o 
   2   2  11      869.54      785.91     59.20 o 
   3   2  11      153.13      144.23     24.29 o 
   4   2  11     1282.85     1256.44     41.62 o 
   5   2  11      484.03      443.21     35.20 o 
   6   2  11     1250.55     1279.55     60.86 o 
   7   2  11        5.77        9.93     78.11 o 
  -5   3  11       11.42       17.65     65.21 o 
  -4   3  11      489.55      485.03     84.53 o 
  -3   3  11      156.54      169.14     28.48 o 
  -2   3  11        8.29       -5.01     36.03 o 
  -1   3  11      314.42      337.32     26.29 o 
   0   3  11      155.90      163.81     27.25 o 
   1   3  11     9046.05     8887.61    113.30 o 
   2   3  11       44.59       21.19     47.84 o 
   3   3  11     2321.16     2575.08     55.23 o 
   4   3  11     1546.31     1530.16     30.19 o 
   5   3  11     1148.28     1134.60     43.27 o 
   6   3  11     2427.70     2425.35     73.55 o 
   7   3  11       19.70       54.63     57.05 o 
  -5   4  11       25.61       17.35     85.62 o 
  -4   4  11      166.65      125.19     61.82 o 
  -3   4  11       30.34       32.05     24.24 o 
  -2   4  11     3698.60     3746.20     68.17 o 
  -1   4  11        4.79       25.47     22.81 o 
   0   4  11      327.08      326.67     23.28 o 
   1   4  11     1048.87      909.44     37.16 o 
   2   4  11     1045.15     1013.58     24.75 o 
   3   4  11     4025.01     4053.12     48.52 o 
   4   4  11       93.49      109.32     18.59 o 
   5   4  11     1493.93     1395.42     54.13 o 
   6   4  11        1.42       -7.59     57.71 o 
   7   4  11      219.52      221.62     63.22 o 
  -4   5  11        0.26       28.47     45.01 o 
  -3   5  11      190.18      207.75     31.09 o 
  -2   5  11      223.15      203.41     28.75 o 
  -1   5  11      434.21      461.12     41.75 o 
   0   5  11     5289.62     5330.27    123.99 o 
   1   5  11        0.87        4.36     19.26 o 
   2   5  11     2662.46     2823.89     53.16 o 
   3   5  11     1015.46      832.22     84.69 o 
   4   5  11     1521.60     1574.55     33.49 o 
   5   5  11     3211.06     3075.78     65.77 o 
   6   5  11      836.67      882.11    108.69 o 
   7   5  11      247.54      273.18     77.97 o 
  -4   6  11       80.14      101.76     64.98 o 
  -3   6  11      864.53      829.30     49.61 o 
  -2   6  11      163.69      164.26     27.84 o 
  -1   6  11      642.05      601.58     38.61 o 
   0   6  11      555.23      598.16     18.75 o 
   1   6  11     6872.35     6857.67    145.88 o 
   2   6  11     2700.78     2691.59     34.18 o 
   3   6  11      582.95      585.67     38.70 o 
   4   6  11      542.61      610.50     23.56 o 
   5   6  11       58.08       65.27     59.48 o 
   6   6  11      298.24      338.01     68.62 o 
   7   6  11      490.49      570.90    107.16 o 
  -3   7  11      348.21      346.65     62.22 o 
  -2   7  11     1116.49     1124.25     70.16 o 
  -1   7  11     1287.61     1355.30     46.61 o 
   0   7  11      367.71      361.07     19.24 o 
   1   7  11      328.71      360.02     21.73 o 
   2   7  11      104.11      111.46     28.80 o 
   3   7  11     1223.81     1219.74     46.64 o 
   4   7  11     2011.17     2137.74     52.52 o 
   5   7  11     2185.47     2322.95     89.96 o 
   6   7  11      384.32      411.67     74.02 o 
  -3   8  11      166.42      126.38     64.30 o 
  -2   8  11      408.44      359.12     58.89 o 
  -1   8  11      280.41      275.39     52.34 o 
   0   8  11     5240.62     5425.99    156.72 o 
   1   8  11     2050.61     1901.68     48.30 o 
   2   8  11     2229.65     2242.12     85.07 o 
   3   8  11       65.63       37.72     37.69 o 
   4   8  11        1.43        4.68     60.64 o 
   5   8  11      550.12      574.99     71.11 o 
   6   8  11       45.86       36.38     74.37 o 
  -2   9  11      271.44      193.56     57.96 o 
  -1   9  11      681.74      688.95     89.85 o 
   0   9  11       49.98       37.77     45.15 o 
   1   9  11        0.64        7.36     32.96 o 
   2   9  11     1187.55     1133.98     41.88 o 
   3   9  11      668.07      723.96     41.83 o 
   4   9  11     2489.81     2577.84    131.23 o 
   5   9  11      317.99      371.84     72.84 o 
  -1  10  11      672.21      671.54    101.05 o 
   0  10  11      693.80      731.87     58.21 o 
   1  10  11     1602.65     1655.36    106.56 o 
   2  10  11      119.95      116.96     60.47 o 
   3  10  11       62.66       41.64     68.32 o 
   4  10  11      953.06     1074.59    125.75 o 
   5  10  11        3.44      -11.65    105.55 o 
  -1  11  11        2.64       25.60     88.77 o 
   0  11  11      288.62      325.01     86.82 o 
   1  11  11      346.64      324.11     59.11 o 
   2  11  11       33.84      119.50     65.64 o 
   3  11  11      599.43      560.82    117.46 o 
   4  11  11      158.54      136.74    111.49 o 
   0  12  11     1047.83     1030.36    104.41 o 
   1  12  11       96.07      134.05     82.18 o 
   2  12  11       27.63        7.83    121.12 o 
   3  12  11     1054.69     1110.93    137.95 o 
  -2 -11  12      101.05      109.24    124.60 o 
  -1 -11  12       13.58      -14.13     91.23 o 
   0 -11  12       17.52     -101.07    120.93 o 
  -3 -10  12      151.43      216.41    102.21 o 
  -2 -10  12      255.99      455.00    116.72 o 
  -1 -10  12      785.37      627.21     93.56 o 
   0 -10  12      554.61      528.07    103.79 o 
   1 -10  12       34.72       70.60    132.96 o 
  -4  -9  12       34.05       85.75     71.18 o 
  -3  -9  12       29.57      153.50    104.81 o 
  -2  -9  12        3.69      115.85     95.84 o 
  -1  -9  12       93.02       61.27     76.46 o 
   0  -9  12      396.04      406.35     79.55 o 
   1  -9  12      127.40      139.36    123.54 o 
   2  -9  12      664.18      628.44    102.09 o 
  -5  -8  12       35.85       15.06     88.75 o 
  -4  -8  12      308.06      246.63     66.27 o 
  -3  -8  12      856.26     1129.04    110.88 o 
  -2  -8  12       34.93      126.38     87.59 o 
  -1  -8  12      513.70      515.42     96.70 o 
   0  -8  12       99.48       62.66     69.92 o 
   1  -8  12        5.22       24.02     58.89 o 
   2  -8  12      973.68     1039.98     99.28 o 
   3  -8  12       94.13      107.78    135.37 o 
  -5  -7  12       55.84       13.93     69.86 o 
  -4  -7  12      287.19      216.49     87.58 o 
  -3  -7  12        3.55       -1.30     36.29 o 
  -2  -7  12      131.83      149.98     32.91 o 
  -1  -7  12     1563.42     1721.29    109.16 o 
   0  -7  12     1918.33     1891.24    125.56 o 
   1  -7  12      835.31     1096.60     95.32 o 
   2  -7  12      363.03      375.12     83.96 o 
   3  -7  12      786.83      595.95    127.17 o 
   4  -7  12       80.53       39.53    119.26 o 
  -5  -6  12      178.44       75.20     73.78 o 
  -4  -6  12      361.53      311.89     61.99 o 
  -3  -6  12       33.88       21.56     34.84 o 
  -2  -6  12      300.79      338.24     30.22 o 
  -1  -6  12      187.84      170.29     43.62 o 
   0  -6  12      181.61      178.67     57.39 o 
   1  -6  12      376.01      362.81     52.08 o 
   2  -6  12      839.50      773.83     27.11 o 
   3  -6  12     1733.89     1542.55    123.93 o 
   4  -6  12      424.14      373.15    105.98 o 
  -5  -5  12       49.24       62.38     66.95 o 
  -4  -5  12       39.38      -15.70     47.54 o 
  -3  -5  12     1285.61     1106.07     45.26 o 
  -2  -5  12      711.02      741.11     41.10 o 
  -1  -5  12     1438.61     1351.74     31.76 o 
   0  -5  12     1104.64     1093.91     50.20 o 
   1  -5  12       17.57       24.84     44.65 o 
   2  -5  12      342.58      333.35     91.50 o 
   3  -5  12      138.40      160.34     79.01 o 
   4  -5  12      760.42      660.63     99.83 o 
   5  -5  12      613.19      624.11     73.20 o 
  -5  -4  12      423.59      465.69     73.32 o 
  -4  -4  12      875.87      817.12     59.06 o 
  -3  -4  12       15.69        8.51     34.14 o 
  -2  -4  12       31.67       33.21     24.86 o 
  -1  -4  12      913.38      937.80     38.97 o 
   0  -4  12      285.41      318.87     22.74 o 
   1  -4  12     1974.66     1824.39     57.03 o 
   2  -4  12     1918.86     1577.30     92.09 o 
   3  -4  12       44.27       94.76     64.99 o 
   4  -4  12      151.87      161.72     92.95 o 
   5  -4  12       43.64       51.23     80.79 o 
  -5  -3  12       69.80      107.82     51.76 o 
  -4  -3  12      628.51      586.59     52.82 o 
  -3  -3  12      452.61      433.43     51.32 o 
  -2  -3  12     1051.70      884.09     53.05 o 
  -1  -3  12      573.37      580.28     69.05 o 
   0  -3  12      229.63      223.11     20.47 o 
   1  -3  12     1036.82      970.49     50.08 o 
   2  -3  12      641.13      645.13     26.63 o 
   3  -3  12     2703.36     2480.01    156.02 o 
   4  -3  12       32.13       25.56     86.99 o 
   5  -3  12       51.98       17.69     81.34 o 
  -6  -2  12        1.26      -40.37     91.81 o 
  -5  -2  12      181.52      187.21     55.86 o 
  -4  -2  12       26.19       39.05     45.37 o 
  -3  -2  12        9.13       30.19     34.10 o 
  -2  -2  12      272.62      252.35     38.28 o 
  -1  -2  12      664.63      651.23     47.64 o 
   0  -2  12     4057.11     4383.97    136.59 o 
   1  -2  12     2277.18     1994.51     47.38 o 
   2  -2  12      704.14      690.49     26.16 o 
   3  -2  12      622.56      669.67     35.29 o 
   4  -2  12      100.04      100.43     45.71 o 
   5  -2  12     1869.03     1602.17    102.77 o 
   6  -2  12      222.09      244.03     76.38 o 
   7  -2  12       73.84      122.85    105.03 o 
  -6  -1  12       43.92       96.87     92.53 o 
  -5  -1  12      231.23      254.00     51.79 o 
  -4  -1  12       69.10       70.81     45.28 o 
  -3  -1  12      222.11      199.03     35.36 o 
  -2  -1  12      616.28      539.23     35.96 o 
  -1  -1  12      110.99       92.92     22.26 o 
   0  -1  12        0.30       17.84     23.32 o 
   1  -1  12       38.33        0.41     23.16 o 
   2  -1  12     5254.23     5036.23     72.85 o 
   3  -1  12      180.03      207.06     27.36 o 
   4  -1  12      179.44      170.22     45.20 o 
   5  -1  12      534.32      492.41     39.97 o 
   6  -1  12      186.21      131.64     71.41 o 
   7  -1  12       99.62       92.70     99.09 o 
  -6   0  12      222.36      251.18     98.23 o 
  -5   0  12       18.81       35.74     51.10 o 
  -4   0  12        1.37       15.10     46.13 o 
  -3   0  12       37.05       76.31     39.03 o 
  -2   0  12      387.09      375.79     30.05 o 
  -1   0  12     2804.33     2262.20     31.12 o 
   0   0  12      594.21      846.29     44.02 o 
   1   0  12      772.01      737.09     33.35 o 
   2   0  12      311.62      300.72     17.07 o 
   3   0  12      193.10      206.80     17.64 o 
   4   0  12     2814.46     3246.62     57.21 o 
   5   0  12       87.79      102.51     37.21 o 
   6   0  12     1269.51     1196.83     94.27 o 
   7   0  12        4.91       -3.98     94.33 o 
  -6   1  12       24.16      -41.10     95.36 o 
  -5   1  12      175.14      126.61     62.84 o 
  -4   1  12      421.34      463.97     52.12 o 
  -3   1  12      189.75      211.69     47.70 o 
  -2   1  12      156.40      187.82     31.77 o 
  -1   1  12       47.96       40.88     14.89 o 
   0   1  12       23.69       31.43     24.95 o 
   1   1  12     1691.53     1494.85     97.40 o 
   2   1  12       84.68       60.28     19.26 o 
   3   1  12     2989.12     3088.83     50.08 o 
   4   1  12      496.49      557.09     30.92 o 
   5   1  12      621.88      629.79     36.93 o 
   6   1  12       85.58       94.87     46.21 o 
   7   1  12        5.80      -20.19     59.18 o 
  -5   2  12      187.68      167.25     91.20 o 
  -4   2  12       53.77       55.72     38.33 o 
  -3   2  12       40.06       31.31     25.86 o 
  -2   2  12     1860.10     1633.91     86.06 o 
  -1   2  12       13.04       35.76     27.17 o 
   0   2  12      954.77      997.48     34.12 o 
   1   2  12     2349.56     2331.64    256.52 o 
   2   2  12      420.23      307.81     64.82 o 
   3   2  12     1501.56     1513.64     48.84 o 
   4   2  12      110.38      122.12     31.55 o 
   5   2  12     2330.44     2396.88     51.75 o 
   6   2  12       35.00       29.01     48.73 o 
   7   2  12        2.61       25.90     64.95 o 
  -5   3  12      448.34      453.40     77.52 o 
  -4   3  12        8.41        1.09     82.57 o 
  -3   3  12      122.26      108.58     29.04 o 
  -2   3  12      539.86      482.64     35.94 o 
  -1   3  12       32.83       51.66     25.08 o 
   0   3  12      949.24      926.63     33.91 o 
   1   3  12      674.15      594.55     55.44 o 
   2   3  12     4060.70     3879.29    397.77 o 
   3   3  12      497.36      530.95     26.66 o 
   4   3  12      813.14      792.82     26.82 o 
   5   3  12      118.60       96.46     25.43 o 
   6   3  12      471.98      443.95     56.84 o 
   7   3  12      754.72      765.43     75.46 o 
  -4   4  12       12.56       -1.50     64.96 o 
  -3   4  12      968.98     1025.65     44.27 o 
  -2   4  12       78.54       65.25     25.07 o 
  -1   4  12     1952.82     1890.78     51.06 o 
   0   4  12       10.67       -4.28     23.49 o 
   1   4  12      668.74      515.15     59.80 o 
   2   4  12      292.62      331.79     22.28 o 
   3   4  12      102.13      123.39     19.36 o 
   4   4  12     3297.31     3460.66     69.93 o 
   5   4  12       12.57       13.69     30.16 o 
   6   4  12      122.12      123.22     62.76 o 
   7   4  12       48.38       73.70     61.75 o 
  -4   5  12      124.58       98.52     66.12 o 
  -3   5  12       96.19      106.04     38.72 o 
  -2   5  12      438.92      442.48     42.61 o 
  -1   5  12      351.25      366.02     31.71 o 
   0   5  12      126.15      121.15     23.57 o 
   1   5  12     5623.12     5240.58     55.16 o 
   2   5  12      222.46      279.40     32.00 o 
   3   5  12       25.46       25.30     13.86 o 
   4   5  12      368.46      369.35     28.92 o 
   5   5  12      714.80      751.04     34.76 o 
   6   5  12     1235.47     1275.13     84.36 o 
   7   5  12       35.96       70.44     91.17 o 
  -4   6  12      624.45      641.06    113.34 o 
  -3   6  12        6.08       21.69     61.53 o 
  -2   6  12     1187.54     1147.25     64.35 o 
  -1   6  12       52.33       59.59     35.61 o 
   0   6  12       79.29       81.05     17.52 o 
   1   6  12      204.96      223.53     21.64 o 
   2   6  12     1295.52     1229.95     60.85 o 
   3   6  12     1508.00     1502.76     51.38 o 
   4   6  12      771.36      715.99     34.21 o 
   5   6  12      675.60      721.57     69.28 o 
   6   6  12       55.61       91.12     70.20 o 
   7   6  12      597.60      723.89    115.65 o 
  -3   7  12      391.77      461.48     71.05 o 
  -2   7  12       39.06       53.17     33.88 o 
  -1   7  12      688.30      729.75     43.94 o 
   0   7  12      767.92      763.14     31.94 o 
   1   7  12      220.71      234.71     22.05 o 
   2   7  12        2.45       11.35     18.28 o 
   3   7  12       16.61       22.93     38.04 o 
   4   7  12     1086.07     1200.63     48.81 o 
   5   7  12      620.07      700.21     73.72 o 
   6   7  12      219.44      260.80     75.59 o 
  -3   8  12      255.30      252.97    101.77 o 
  -2   8  12      179.40      164.56     60.43 o 
  -1   8  12      238.16      230.44     40.98 o 
   0   8  12       80.49       89.92     18.68 o 
   1   8  12     3241.90     3246.81     45.56 o 
   2   8  12      913.48      977.03     46.38 o 
   3   8  12       24.34       45.65     40.20 o 
   4   8  12      221.08      246.96     66.19 o 
   5   8  12       32.13       34.16     69.12 o 
   6   8  12      553.78      704.20    111.12 o 
  -2   9  12      820.23      808.86     72.71 o 
  -1   9  12      100.04       54.56     53.93 o 
   0   9  12      143.57      134.12     44.09 o 
   1   9  12      248.30      205.36     53.79 o 
   2   9  12      220.41      174.49     42.11 o 
   3   9  12      875.31     1008.27     64.64 o 
   4   9  12      557.53      595.09     76.36 o 
   5   9  12     1264.51     1344.14     89.10 o 
  -1  10  12        6.63      -15.32     87.78 o 
   0  10  12      962.61     1097.72    101.38 o 
   1  10  12      228.29      198.22     54.44 o 
   2  10  12      178.68      199.59     70.08 o 
   3  10  12      178.26      149.60     57.45 o 
   4  10  12       70.87       40.50    112.97 o 
   0  11  12       62.00      119.86     92.71 o 
   1  11  12       17.97       -8.87     82.43 o 
   2  11  12      440.60      415.07     76.18 o 
   3  11  12      157.92      156.86    124.85 o 
   4  11  12     1914.39     2089.08    160.33 o 
   0  12  12       15.99       42.92     96.43 o 
   1  12  12      590.60      464.05     97.58 o 
  -4 -10  13        9.88       64.03     90.31 o 
  -3 -10  13       11.59      129.95    112.63 o 
  -2 -10  13      111.20      257.98    120.99 o 
  -1 -10  13     1940.79     2096.03    210.62 o 
   0 -10  13      388.02      312.54     89.73 o 
   1 -10  13       43.84       61.61    135.92 o 
  -4  -9  13      771.83      721.18    100.22 o 
  -3  -9  13      193.40      214.80    100.64 o 
  -2  -9  13      319.99      436.70    109.53 o 
  -1  -9  13      176.56      120.65     78.59 o 
   0  -9  13      157.51      146.69     82.20 o 
   1  -9  13      806.65      826.43    135.39 o 
   2  -9  13      129.98      163.90     94.75 o 
  -4  -8  13        1.24        0.69     65.01 o 
  -3  -8  13       23.58       52.04     56.06 o 
  -2  -8  13     1537.58     1926.66    122.81 o 
  -1  -8  13       25.45       38.69     68.93 o 
   0  -8  13      241.45      226.40     76.73 o 
   1  -8  13      345.54      265.34     77.00 o 
   2  -8  13      920.52     1045.06    101.71 o 
   3  -8  13      898.32      786.05    148.07 o 
  -5  -7  13      754.05      722.16    117.25 o 
  -4  -7  13        7.30      -16.64     65.37 o 
  -3  -7  13      361.17      394.30     61.90 o 
  -2  -7  13      648.79      655.51     79.15 o 
  -1  -7  13      730.24      910.79    206.35 o 
   0  -7  13     1810.96     1800.81    181.73 o 
   1  -7  13        2.57      -11.51     55.31 o 
   2  -7  13      860.50      879.03     89.48 o 
   3  -7  13      140.30       97.84    115.58 o 
   4  -7  13       24.88       42.57    118.18 o 
  -5  -6  13      372.08      240.25     81.30 o 
  -4  -6  13      106.44       59.06     67.19 o 
  -3  -6  13     1826.43     1740.87     57.49 o 
  -2  -6  13      320.15      319.25     34.07 o 
  -1  -6  13     1444.65     1126.53     78.08 o 
   0  -6  13       80.49       89.07     58.25 o 
   1  -6  13      478.18      426.55     55.49 o 
   2  -6  13     2325.82     2274.10    255.15 o 
   3  -6  13       33.19       44.60     99.53 o 
   4  -6  13      681.78      596.63    111.83 o 
  -5  -5  13       16.16       30.92     69.14 o 
  -4  -5  13     1133.04      970.79     78.61 o 
  -3  -5  13      417.34      352.79     39.92 o 
  -2  -5  13      791.34      742.55     35.95 o 
  -1  -5  13     1992.24     1906.44     68.97 o 
   0  -5  13      536.51      566.97     29.80 o 
   1  -5  13      132.34      112.73     29.70 o 
   2  -5  13      340.99      173.36     83.93 o 
   3  -5  13       33.41       54.58     78.74 o 
   4  -5  13       28.26      104.70     83.97 o 
   5  -5  13      254.60      286.93    101.12 o 
  -5  -4  13       68.52       84.45     67.73 o 
  -4  -4  13      463.62      395.22     61.51 o 
  -3  -4  13      156.05      109.95     36.74 o 
  -2  -4  13     1010.11     1036.34     53.94 o 
  -1  -4  13        3.94       -2.44     27.91 o 
   0  -4  13      426.90      421.68     26.09 o 
   1  -4  13     3731.72     3752.46    328.11 o 
   2  -4  13     3227.23     2769.20    113.21 o 
   3  -4  13      269.28      296.60     71.46 o 
   4  -4  13      422.31      324.87     96.27 o 
   5  -4  13      278.35      342.66     65.20 o 
  -5  -3  13       10.01       37.23     53.35 o 
  -4  -3  13       24.01       37.02     50.06 o 
  -3  -3  13     1012.92      971.26     64.81 o 
  -2  -3  13     1227.28     1242.78     45.72 o 
  -1  -3  13     2287.00     2467.04    156.85 o 
   0  -3  13      706.93      760.78     24.68 o 
   1  -3  13      387.66      353.03     27.86 o 
   2  -3  13      734.50      749.99     37.06 o 
   3  -3  13       19.66       15.38     33.60 o 
   4  -3  13     1323.94      900.52    111.57 o 
   5  -3  13     1754.24     1533.50    119.06 o 
  -6  -2  13      319.75      238.75     99.43 o 
  -5  -2  13       99.08      105.20     58.62 o 
  -4  -2  13      567.83      601.05     64.72 o 
  -3  -2  13      134.00      153.37     45.49 o 
  -2  -2  13        1.05       -8.95     38.10 o 
  -1  -2  13      146.29      125.92     25.36 o 
   0  -2  13      685.83      815.47     35.07 o 
   1  -2  13     2833.88     2466.83     53.69 o 
   2  -2  13     3929.04     4048.27     71.88 o 
   3  -2  13     1935.54     1887.80     58.83 o 
   4  -2  13        3.45       33.53     46.68 o 
   5  -2  13       51.42        7.01     84.76 o 
   6  -2  13      974.55     1037.33     97.54 o 
  -6  -1  13        5.74      120.26     92.88 o 
  -5  -1  13       16.23       63.69     56.14 o 
  -4  -1  13      346.10      385.28     50.57 o 
  -3  -1  13      606.66      560.63     46.69 o 
  -2  -1  13     3575.23     3441.59     73.83 o 
  -1  -1  13      426.79      463.18     36.35 o 
   0  -1  13       88.24      108.69     25.46 o 
   1  -1  13     1932.24     1736.77     66.32 o 
   2  -1  13      278.89      282.07     22.91 o 
   3  -1  13     1857.00     2048.82     45.11 o 
   4  -1  13       95.47      116.57     46.43 o 
   5  -1  13      246.83      282.10     55.69 o 
   6  -1  13      105.47      123.89     79.54 o 
   7  -1  13        1.58      -25.36    100.12 o 
  -6   0  13       62.78      103.30     93.06 o 
  -5   0  13      510.46      570.13     60.61 o 
  -4   0  13       21.30       33.28     46.64 o 
  -3   0  13       32.93       33.90     41.05 o 
  -2   0  13      456.70      424.10     36.17 o 
  -1   0  13      401.56      389.33     29.08 o 
   0   0  13     3838.98     4847.97     89.78 o 
   1   0  13     1886.40     1772.95     61.60 o 
   2   0  13     1170.89     1121.43     28.45 o 
   3   0  13      103.36      106.24     13.86 o 
   4   0  13      490.95      588.84     53.67 o 
   5   0  13     3674.43     3551.85    103.71 o 
   6   0  13        4.41       34.07     58.65 o 
   7   0  13      183.22      140.91     94.17 o 
  -5   1  13       52.12       92.09     61.46 o 
  -4   1  13        1.56       41.11     53.76 o 
  -3   1  13     1582.54     1664.32     65.54 o 
  -2   1  13      505.81      537.33     52.93 o 
  -1   1  13      743.61      838.14     56.66 o 
   0   1  13     4002.11     4593.17     67.90 o 
   1   1  13      984.48      949.24     67.41 o 
   2   1  13     5867.49     5559.09     58.19 o 
   3   1  13      581.98      622.54     26.58 o 
   4   1  13     2221.77     2297.27     51.36 o 
   5   1  13       54.60       44.94     32.35 o 
   6   1  13      147.66      164.16     61.27 o 
   7   1  13     1259.69     1129.44    108.10 o 
  -5   2  13       14.30      -40.07     64.11 o 
  -4   2  13        3.82        2.22     57.86 o 
  -3   2  13      745.54      765.02     32.02 o 
  -2   2  13      615.80      651.72     40.12 o 
  -1   2  13     3012.95     3065.82     76.77 o 
   0   2  13      166.79      187.59     29.41 o 
   1   2  13     1168.31      865.47    114.24 o 
   2   2  13      117.76       87.34     68.08 o 
   3   2  13      464.17      477.74     27.64 o 
   4   2  13     6741.58     6762.37    115.19 o 
   5   2  13      680.79      655.37     46.68 o 
   6   2  13      506.49      542.17     55.13 o 
   7   2  13       12.73       26.54     69.26 o 
  -5   3  13      147.70      183.52    100.80 o 
  -4   3  13      614.16      471.56     98.21 o 
  -3   3  13       42.53       42.27     35.37 o 
  -2   3  13      492.49      518.95     22.92 o 
  -1   3  13      379.36      345.09     29.88 o 
   0   3  13      293.71      309.13     26.97 o 
   1   3  13     9476.71     8253.80    531.35 o 
   2   3  13      556.49      529.52     57.16 o 
   3   3  13     1181.37     1156.14     36.18 o 
   4   3  13      238.47      254.33     29.17 o 
   5   3  13      377.52      404.10     29.46 o 
   6   3  13      755.70      802.47     91.43 o 
   7   3  13      213.56      216.92     69.93 o 
  -4   4  13      198.54      198.17     69.72 o 
  -3   4  13      256.07      348.09     32.20 o 
  -2   4  13     1325.95     1177.00     65.38 o 
  -1   4  13       50.70      109.19     30.12 o 
   0   4  13      336.89      345.90     26.12 o 
   1   4  13        0.11       -0.35     23.27 o 
   2   4  13     1714.75     1750.58     79.24 o 
   3   4  13     2381.72     2524.07     63.24 o 
   4   4  13      679.65      697.81     24.85 o 
   5   4  13     1369.48     1432.31     51.58 o 
   6   4  13      106.57      112.73     66.33 o 
   7   4  13      303.92      399.39    107.41 o 
  -4   5  13       38.50       38.57     72.10 o 
  -3   5  13      649.18      634.80     69.64 o 
  -2   5  13        0.23        8.63     22.59 o 
  -1   5  13      823.20      848.09     38.08 o 
   0   5  13     4510.44     4337.15    123.98 o 
   1   5  13     1293.50     1058.06     67.97 o 
   2   5  13       26.17       36.21     42.92 o 
   3   5  13        2.27        5.62     14.99 o 
   4   5  13     1522.09     1452.22     32.52 o 
   5   5  13       11.12       32.06     43.54 o 
   6   5  13      564.71      607.10     77.30 o 
   7   5  13     1073.63     1140.86    115.82 o 
  -3   6  13      793.74      861.03     75.59 o 
  -2   6  13      428.78      451.72     28.79 o 
  -1   6  13      273.90      276.53     33.97 o 
   0   6  13      146.67      157.24     27.10 o 
   1   6  13      880.36      879.37     36.84 o 
   2   6  13     2536.50     2505.26     61.80 o 
   3   6  13     1754.94     1723.51     57.31 o 
   4   6  13     1674.90     1609.94     56.87 o 
   5   6  13      138.07      104.69     65.99 o 
   6   6  13      296.79      317.99     77.18 o 
  -3   7  13      126.28      119.71     68.02 o 
  -2   7  13      105.50      132.80     62.42 o 
  -1   7  13     1380.10     1292.50     40.87 o 
   0   7  13      293.23      308.62     20.95 o 
   1   7  13     1614.75     1487.04     48.72 o 
   2   7  13      290.19      314.82     23.90 o 
   3   7  13      458.42      479.83     46.92 o 
   4   7  13       27.63       12.60     40.42 o 
   5   7  13     1052.00     1128.79     84.00 o 
   6   7  13      447.77      493.68     81.03 o 
  -3   8  13      134.10      150.81    101.81 o 
  -2   8  13      217.44      200.65     62.98 o 
  -1   8  13       84.60       95.46     40.90 o 
   0   8  13       22.04       33.37     27.43 o 
   1   8  13        8.67       41.05     32.72 o 
   2   8  13       26.73       14.06     38.87 o 
   3   8  13     1820.28     1711.85     61.34 o 
   4   8  13       75.71       78.36     68.41 o 
   5   8  13       10.08       40.88     73.74 o 
  -2   9  13        2.20       29.29     85.60 o 
  -1   9  13      195.16      240.95     61.38 o 
   0   9  13      690.64      675.19     46.69 o 
   1   9  13        2.12       36.72     38.75 o 
   2   9  13      367.91      376.91     56.59 o 
   3   9  13        2.03      -26.55     57.40 o 
   4   9  13     1364.19     1442.61     93.84 o 
   5   9  13       16.30       65.77     77.41 o 
  -1  10  13      106.93      241.77     94.64 o 
   0  10  13        0.53      -11.09     91.06 o 
   1  10  13      752.85      712.65     85.01 o 
   2  10  13      270.04      254.09     59.51 o 
   3  10  13      287.56      271.76     61.75 o 
   4  10  13      103.55       92.12     77.06 o 
   0  11  13      156.54       92.60     92.44 o 
   1  11  13        2.44      -24.58     87.06 o 
   2  11  13      131.60      142.69     76.58 o 
   3  11  13     1136.86     1035.00    150.25 o 
   1  12  13       35.02      -24.62     87.29 o 
  -4 -10  14       43.05       38.73     93.77 o 
  -2 -10  14      162.59      330.62    122.46 o 
  -1 -10  14      363.40      262.11     91.56 o 
   0 -10  14      641.62      680.69     99.75 o 
  -4  -9  14        5.75        9.68     86.99 o 
  -3  -9  14       69.60      179.21     62.88 o 
  -2  -9  14       38.60      154.82    102.01 o 
  -1  -9  14      192.83      245.85     82.40 o 
   0  -9  14       80.16       77.24     82.89 o 
   1  -9  14       91.02      161.70    125.09 o 
   2  -9  14      695.02      782.03    142.94 o 
  -4  -8  14       71.76       79.47     90.10 o 
  -3  -8  14      174.92      134.74     61.96 o 
  -2  -8  14      111.11      144.04     74.03 o 
  -1  -8  14     1458.16     1471.23    250.35 o 
   0  -8  14      310.30      240.05     77.12 o 
   1  -8  14      260.74      209.38     80.50 o 
   2  -8  14        1.30        3.57     85.32 o 
   3  -8  14       32.34      -20.55    126.04 o 
  -5  -7  14        1.10       19.62    107.30 o 
  -4  -7  14      128.94      114.06     69.01 o 
  -3  -7  14        3.11       -0.78     57.17 o 
  -2  -7  14      331.66      338.79     90.06 o 
  -1  -7  14      158.36      179.51     57.82 o 
   0  -7  14      197.98      228.63     69.51 o 
   1  -7  14      684.26      867.23     76.51 o 
   2  -7  14      305.12      294.18     77.56 o 
   3  -7  14      225.49      128.81    116.86 o 
  -5  -6  14      149.12      134.15     99.86 o 
  -4  -6  14      104.85       63.10     68.23 o 
  -3  -6  14       57.46       47.53     57.81 o 
  -2  -6  14      377.39      375.03     43.06 o 
  -1  -6  14      134.42      107.60     20.14 o 
   0  -6  14       44.37       53.87     30.13 o 
   1  -6  14        0.29       13.13     28.89 o 
   2  -6  14     1463.92     1347.55     85.09 o 
   3  -6  14      352.64      198.89    102.18 o 
   4  -6  14       31.18       46.53    106.42 o 
  -5  -5  14       51.42       59.00    103.06 o 
  -4  -5  14       72.81       31.00     64.90 o 
  -3  -5  14       38.08      -13.95     43.68 o 
  -2  -5  14       44.73       40.96     30.69 o 
  -1  -5  14     1053.96      974.71     76.41 o 
   0  -5  14     1774.43     1864.76     43.58 o 
   1  -5  14      101.02       91.51     47.37 o 
   2  -5  14      855.85      626.17     94.47 o 
   3  -5  14      158.48      104.65     85.21 o 
   4  -5  14      550.64      529.40     98.94 o 
   5  -5  14      242.01      219.43     73.56 o 
  -5  -4  14       57.43       67.60     70.12 o 
  -4  -4  14       47.44       15.49     64.22 o 
  -3  -4  14      308.21      308.95     44.12 o 
  -2  -4  14        0.56       -9.83     36.44 o 
  -1  -4  14      661.18      626.81     36.12 o 
   0  -4  14        9.33       33.87     22.67 o 
   1  -4  14      485.39      477.23     29.85 o 
   2  -4  14     1734.76     1423.37     96.07 o 
   3  -4  14      186.48      110.81     72.77 o 
   4  -4  14      477.60      404.43     69.91 o 
   5  -4  14      244.29      283.70     68.99 o 
  -5  -3  14       36.04       17.64     56.15 o 
  -4  -3  14      138.22       97.42     63.26 o 
  -3  -3  14        7.37       -5.30     55.83 o 
  -2  -3  14      873.42      824.17     45.58 o 
  -1  -3  14     1385.04     1388.97     43.95 o 
   0  -3  14       36.23       43.01     22.48 o 
   1  -3  14     1317.59     1220.18     43.00 o 
   2  -3  14        0.55        0.54     31.34 o 
   3  -3  14      526.59      487.62     40.97 o 
   4  -3  14      450.59      441.29    118.94 o 
   5  -3  14     1542.31     1247.85    117.10 o 
  -6  -2  14        1.88     -106.49    106.49 o 
  -5  -2  14      123.09      132.64     57.86 o 
  -4  -2  14      113.85      157.96     55.56 o 
  -3  -2  14       29.27       11.81     46.30 o 
  -2  -2  14      599.88      640.29     41.03 o 
  -1  -2  14       40.28       41.47     20.70 o 
   0  -2  14      670.84      738.32     40.17 o 
   1  -2  14      629.58      618.93     37.47 o 
   2  -2  14     2303.74     2144.01    113.96 o 
   3  -2  14     1099.04     1057.43     43.96 o 
   4  -2  14       35.15       29.51     49.35 o 
   5  -2  14      203.13      131.22     95.09 o 
   6  -2  14        5.33       17.65     84.39 o 
  -6  -1  14       12.48       54.55    108.38 o 
  -5  -1  14      112.66       88.14     58.43 o 
  -4  -1  14       37.08       56.21     49.43 o 
  -3  -1  14      965.60      966.33     66.50 o 
  -2  -1  14      616.84      639.56     41.09 o 
  -1  -1  14     1485.70     1466.70     31.78 o 
   0  -1  14     1078.58     1361.14     61.13 o 
   1  -1  14       13.47        9.81     26.68 o 
   2  -1  14      206.73      170.54     22.49 o 
   3  -1  14     2348.78     2339.79     48.75 o 
   4  -1  14     2739.10     2675.51    206.24 o 
   5  -1  14     1283.47     1186.22    114.15 o 
   6  -1  14      190.00      211.65     92.69 o 
  -6   0  14       76.56      154.46    113.02 o 
  -5   0  14      250.08      304.88     60.95 o 
  -4   0  14      410.89      395.82     52.43 o 
  -3   0  14      214.84      217.55     44.91 o 
  -2   0  14       48.51        6.43     40.30 o 
  -1   0  14      575.47      557.12     16.96 o 
   0   0  14      189.02      286.26     30.15 o 
   1   0  14     5368.90     5322.78    157.26 o 
   2   0  14     1359.08     1240.27     46.90 o 
   3   0  14        0.18       19.79     25.56 o 
   4   0  14      527.17      574.87     28.00 o 
   5   0  14       25.54       38.00     58.15 o 
   6   0  14     1380.53     1442.91     79.66 o 
  -5   1  14       11.78       82.75     67.87 o 
  -4   1  14      320.23      390.97     60.96 o 
  -3   1  14      129.11      172.31     54.18 o 
  -2   1  14     2554.27     2469.29     73.09 o 
  -1   1  14      692.20      568.34     51.35 o 
   0   1  14        2.94       39.24     28.27 o 
   1   1  14     2077.82     2171.92     99.21 o 
   2   1  14       11.76        1.48     23.73 o 
   3   1  14     1656.46     1634.37     34.68 o 
   4   1  14      545.67      574.15     41.31 o 
   5   1  14      644.89      679.36     51.15 o 
   6   1  14       24.65       34.76     59.49 o 
   7   1  14      238.64      230.28    102.68 o 
  -5   2  14      127.16      172.66     68.48 o 
  -4   2  14       77.77       99.00     57.99 o 
  -3   2  14       11.83       54.56     39.44 o 
  -2   2  14      389.79      443.77     40.24 o 
  -1   2  14        8.80       14.32     30.91 o 
   0   2  14     7625.84     7828.29    239.39 o 
   1   2  14      213.13      131.63     25.46 o 
   2   2  14      469.53      422.25     26.34 o 
   3   2  14     1373.03     1235.41     52.24 o 
   4   2  14      302.87      348.44     32.57 o 
   5   2  14     2723.82     2644.99    113.51 o 
   6   2  14      104.35      116.88     63.42 o 
   7   2  14      103.91       87.18     71.38 o 
  -4   3  14       67.41       91.37     60.07 o 
  -3   3  14     1617.40     1606.60     54.22 o 
  -2   3  14       10.28       25.31     18.84 o 
  -1   3  14        0.37        6.05     28.23 o 
   0   3  14     1611.15     1556.34     89.68 o 
   1   3  14     1871.15     1689.51     56.18 o 
   2   3  14     2204.56     2381.70     94.99 o 
   3   3  14        0.59        2.80     24.61 o 
   4   3  14      445.52      507.91     32.35 o 
   5   3  14        0.52       42.12     36.52 o 
   6   3  14      206.09      290.87     57.27 o 
   7   3  14     1869.28     1977.22    132.03 o 
  -4   4  14       44.03       28.51     54.21 o 
  -3   4  14      317.14      307.32     57.79 o 
  -2   4  14      495.57      308.94     81.55 o 
  -1   4  14     2623.07     2532.89     53.53 o 
   0   4  14      112.99       96.89     28.03 o 
   1   4  14      137.84      112.84     20.47 o 
   2   4  14      832.98      873.20     48.35 o 
   3   4  14     1248.46     1198.81     62.34 o 
   4   4  14     2331.68     2520.45     71.47 o 
   5   4  14      286.23      340.18     49.67 o 
   6   4  14      365.60      391.91     78.51 o 
   7   4  14        2.56       15.76     97.76 o 
  -3   5  14       47.31       58.38     49.69 o 
  -2   5  14      141.68      138.71     37.95 o 
  -1   5  14      990.82     1009.77     41.03 o 
   0   5  14     4776.28     4782.29    141.81 o 
   1   5  14     2718.00     2572.50    155.48 o 
   2   5  14      660.26      748.03     55.62 o 
   3   5  14       99.76      130.81     24.11 o 
   4   5  14       45.22       68.28     16.80 o 
   5   5  14      339.07      349.64     71.28 o 
   6   5  14     1273.49     1343.81     91.18 o 
  -3   6  14      839.46      966.13     80.11 o 
  -2   6  14      534.29      499.59     37.90 o 
  -1   6  14        1.98        3.76     32.54 o 
   0   6  14      219.48      204.53     37.72 o 
   1   6  14       13.19       23.10     46.83 o 
   2   6  14      174.04      179.64     43.43 o 
   3   6  14     2146.28     2315.98     84.15 o 
   4   6  14     1850.86     1877.87     68.75 o 
   5   6  14      716.82      763.05     80.49 o 
   6   6  14       27.61       26.15     74.96 o 
  -3   7  14       55.50       11.73     97.16 o 
  -2   7  14       95.81      103.72     44.10 o 
  -1   7  14     2449.68     2437.68     48.53 o 
   0   7  14     1298.16     1374.94     51.77 o 
   1   7  14      720.93      765.95     42.93 o 
   2   7  14       14.49       17.92     25.38 o 
   3   7  14        4.24       10.12     44.28 o 
   4   7  14      803.26      800.51     80.03 o 
   5   7  14      269.00      357.44     80.00 o 
   6   7  14     1351.78     1637.98    135.37 o 
  -2   8  14      135.62      131.77     67.69 o 
  -1   8  14      199.26      190.79     44.88 o 
   0   8  14       14.98       -0.72     39.80 o 
   1   8  14      520.89      501.56     32.95 o 
   2   8  14      355.18      373.80     38.15 o 
   3   8  14     2096.93     2152.75     82.13 o 
   4   8  14      640.84      651.87     82.64 o 
   5   8  14      110.28      131.67     80.34 o 
  -2   9  14      168.50      206.31     97.55 o 
  -1   9  14      716.07      657.57     68.26 o 
   0   9  14      681.18      712.10     49.93 o 
   1   9  14      152.54      190.67     37.40 o 
   2   9  14       25.95       15.78     58.98 o 
   3   9  14      938.96      881.11    109.52 o 
   4   9  14       39.66       44.81     78.00 o 
   0  10  14      325.37      313.64     95.78 o 
   1  10  14       11.13       37.99     57.95 o 
   2  10  14      648.07      608.84     66.59 o 
   3  10  14      369.95      373.90     67.70 o 
   4  10  14      146.51      150.85     81.88 o 
   0  11  14       81.41       99.04     99.87 o 
   1  11  14       23.93      106.02     83.65 o 
   2  11  14      937.83      835.59     97.55 o 
   1  12  14      467.29      553.18    100.91 o 
  -3 -10  15       30.16       57.50     83.20 o 
  -2 -10  15        6.41       47.21    149.99 o 
  -1 -10  15      789.64      635.74    144.44 o 
   0 -10  15       25.17      -10.54    124.60 o 
  -4  -9  15      317.59      303.52     95.37 o 
  -3  -9  15       11.28       24.26     78.86 o 
  -2  -9  15      221.83      395.70    167.30 o 
  -1  -9  15       31.06       63.88     81.41 o 
   0  -9  15       36.28       -1.11     83.54 o 
   1  -9  15      925.83      805.76    138.01 o 
  -4  -8  15       53.45       78.52     94.59 o 
  -3  -8  15        1.51       28.30     61.31 o 
  -2  -8  15      839.72     1013.68    129.28 o 
  -1  -8  15      351.41      411.28     47.77 o 
   0  -8  15      308.90      306.61     81.80 o 
   1  -8  15      146.92      102.44     82.10 o 
   2  -8  15      379.00      466.86     88.07 o 
  -4  -7  15        0.45      -44.73     71.15 o 
  -3  -7  15       88.15       75.17     60.10 o 
  -2  -7  15       46.30       39.21     60.11 o 
  -1  -7  15      184.66      186.47     57.13 o 
   0  -7  15      592.89      611.82     41.40 o 
   1  -7  15      177.24      152.34    126.60 o 
   2  -7  15      514.45      527.17     80.13 o 
   3  -7  15      255.04      119.47    115.62 o 
  -5  -6  15       19.49       74.38     98.73 o 
  -4  -6  15       99.60       -0.98     68.88 o 
  -3  -6  15      306.16      316.61     61.74 o 
  -2  -6  15      178.41      200.56     64.04 o 
  -1  -6  15      584.62      556.22     50.46 o 
   0  -6  15        4.53       40.62     31.90 o 
   1  -6  15      216.33      208.83     55.10 o 
   2  -6  15       41.01       -5.72     95.95 o 
   3  -6  15      595.33      381.00    110.02 o 
   4  -6  15      609.38      484.86    112.98 o 
  -5  -5  15      149.18      158.76    113.57 o 
  -4  -5  15        6.03      -24.29     67.49 o 
  -3  -5  15       11.43      -26.23     44.04 o 
  -2  -5  15      225.76      265.27     37.64 o 
  -1  -5  15        8.42       14.15     22.94 o 
   0  -5  15      255.58      200.06     63.07 o 
   1  -5  15     1971.67     2119.09    102.09 o 
   2  -5  15       92.12        9.01     84.56 o 
   3  -5  15       25.87        6.63     90.23 o 
   4  -5  15        4.30       40.02     90.58 o 
   5  -5  15     1048.73      682.45    120.41 o 
  -5  -4  15      100.84      116.32    105.92 o 
  -4  -4  15      177.99      105.03     65.02 o 
  -3  -4  15      205.63      222.97     48.75 o 
  -2  -4  15      501.22      509.84     44.42 o 
  -1  -4  15       69.31       80.54     27.99 o 
   0  -4  15      461.15      468.11     34.71 o 
   1  -4  15      254.89      243.87     38.76 o 
   2  -4  15      998.26      949.54    103.26 o 
   3  -4  15      405.58      261.00     79.89 o 
   4  -4  15       48.58       28.85     64.24 o 
   5  -4  15      342.45      291.62     70.68 o 
  -5  -3  15      166.37      171.77    101.16 o 
  -4  -3  15       80.12      110.36     65.83 o 
  -3  -3  15      133.67       48.57     56.71 o 
  -2  -3  15       92.15       63.08     39.48 o 
  -1  -3  15     1195.64     1225.00     62.20 o 
   0  -3  15     1196.97     1349.80     97.24 o 
   1  -3  15      104.67       82.21     26.62 o 
   2  -3  15      397.27      266.96     53.88 o 
   3  -3  15        0.20        7.21     36.25 o 
   4  -3  15     1882.29     1557.54    139.89 o 
   5  -3  15      100.73       82.22    107.03 o 
  -5  -2  15       46.50       30.78     59.70 o 
  -4  -2  15      165.08      138.84     56.21 o 
  -3  -2  15      585.76      536.11     64.37 o 
  -2  -2  15       70.45       47.37     36.50 o 
  -1  -2  15       73.83       77.95     23.60 o 
   0  -2  15       18.84       68.74     32.91 o 
   1  -2  15     3850.18     3669.33     79.10 o 
   2  -2  15       13.38       15.44     31.46 o 
   3  -2  15       44.28       37.81     35.26 o 
   4  -2  15      400.17      380.02     76.55 o 
   5  -2  15      354.28      140.20    100.13 o 
   6  -2  15      139.13      127.44     99.04 o 
  -6  -1  15      181.30       98.03    116.26 o 
  -5  -1  15        4.07       32.35     58.04 o 
  -4  -1  15       76.64       86.29     54.02 o 
  -3  -1  15       85.04       62.69     46.97 o 
  -2  -1  15      976.73      930.63     61.68 o 
  -1  -1  15      587.22      634.75     27.24 o 
   0  -1  15      235.61      382.30     50.43 o 
   1  -1  15      461.13      453.64     41.62 o 
   2  -1  15       19.60       19.74     23.01 o 
   3  -1  15     3277.59     2781.78    105.76 o 
   4  -1  15      323.87      284.81     57.69 o 
   5  -1  15     1637.00     1684.37     80.97 o 
   6  -1  15        4.41       42.14     92.71 o 
  -5   0  15      283.64      358.18     77.04 o 
  -4   0  15      130.88      173.99     55.86 o 
  -3   0  15       14.69       -4.33     57.28 o 
  -2   0  15      158.83      120.76     38.91 o 
  -1   0  15      287.05      307.77     28.88 o 
   0   0  15     3575.60     4838.63    184.99 o 
   1   0  15      739.16      824.11     29.86 o 
   2   0  15     2534.13     2425.61    110.71 o 
   3   0  15      241.49      254.35     29.46 o 
   4   0  15      343.21      372.89     97.94 o 
   5   0  15      269.38      301.65     66.87 o 
   6   0  15        8.40       48.00     62.92 o 
  -5   1  15      142.82      298.15     95.96 o 
  -4   1  15        0.19       92.79     61.58 o 
  -3   1  15      746.11      745.57     77.35 o 
  -2   1  15       54.14       38.50     21.20 o 
  -1   1  15      217.34      185.65     39.56 o 
   0   1  15     2955.18     3325.37     73.85 o 
   1   1  15       88.11      112.71     17.41 o 
   2   1  15     1721.70     1463.36     37.23 o 
   3   1  15     1353.51     1278.43     37.12 o 
   4   1  15     1845.36     2244.87     49.45 o 
   5   1  15      197.20      180.08     64.62 o 
   6   1  15        8.37       42.40     65.67 o 
   7   1  15      109.86       76.01     98.60 o 
  -4   2  15       19.58       68.81     60.28 o 
  -3   2  15      294.37      292.53     45.16 o 
  -2   2  15        3.05        8.53     13.11 o 
  -1   2  15     1087.92     1029.25    103.84 o 
   0   2  15      151.73      180.07     32.94 o 
   1   2  15     1820.66     1975.71     59.41 o 
   2   2  15       39.64       50.33     24.29 o 
   3   2  15      919.44      910.67     33.16 o 
   4   2  15       27.82       65.81     33.83 o 
   5   2  15       95.00       84.26     35.26 o 
   6   2  15     1194.45     1284.09     86.57 o 
   7   2  15      215.60      210.86    106.12 o 
  -4   3  15      278.32      354.27     66.39 o 
  -3   3  15       21.96       53.65     41.00 o 
  -2   3  15      924.37      984.89     47.62 o 
  -1   3  15       45.97       25.69     36.17 o 
   0   3  15      523.12      579.56     59.19 o 
   1   3  15     1552.45     1504.93    178.24 o 
   2   3  15      158.23      163.35     23.94 o 
   3   3  15     3015.52     2878.97     75.25 o 
   4   3  15       48.48       99.65     30.93 o 
   5   3  15      215.89      266.52     41.13 o 
   6   3  15      233.65      215.41     74.15 o 
   7   3  15      159.19      131.32    109.10 o 
  -4   4  15       56.91       29.00     64.03 o 
  -3   4  15       42.52       25.33     58.94 o 
  -2   4  15      716.78      712.46     45.35 o 
  -1   4  15       40.75       57.83     35.41 o 
   0   4  15     3588.96     3565.86     88.40 o 
   1   4  15      145.93      149.86     34.09 o 
   2   4  15      301.69      351.55     56.51 o 
   3   4  15      979.76      857.89     39.76 o 
   4   4  15      535.67      574.41     31.45 o 
   5   4  15     2004.49     2153.61     94.02 o 
   6   4  15      239.81      228.54     77.55 o 
  -4   5  15        1.84       22.23     86.75 o 
  -3   5  15      283.49      322.50     62.12 o 
  -2   5  15       44.16       55.81     39.28 o 
  -1   5  15        2.82       35.40     34.01 o 
   0   5  15       15.96       -2.04     33.50 o 
   1   5  15      243.35      157.29     32.41 o 
   2   5  15     3174.74     3034.90    127.37 o 
   3   5  15      612.50      602.22     23.56 o 
   4   5  15     1406.09     1350.39     62.90 o 
   5   5  15      356.88      422.84     75.69 o 
   6   5  15      431.99      496.16     86.01 o 
  -4   6  15       83.81      108.40     84.47 o 
  -3   6  15       37.95       19.31     51.73 o 
  -2   6  15       23.12       46.82     37.07 o 
  -1   6  15      913.55     1002.12     44.18 o 
   0   6  15      322.81      339.83     34.28 o 
   1   6  15       15.69       -3.03     21.12 o 
   2   6  15      161.79      181.78     30.80 o 
   3   6  15      637.66      688.03     60.41 o 
   4   6  15     1674.48     1663.18     65.91 o 
   5   6  15       69.94       68.85     72.67 o 
   6   6  15       61.68       62.06     80.75 o 
  -3   7  15        3.55       38.76    103.48 o 
  -2   7  15       31.52       41.72     45.18 o 
  -1   7  15        4.14       18.34     32.52 o 
   0   7  15      719.06      755.82     50.68 o 
   1   7  15     1073.02      843.93     52.47 o 
   2   7  15        7.21      -34.33     59.94 o 
   3   7  15      771.15      659.11    124.26 o 
   4   7  15      102.96       70.27     75.27 o 
   5   7  15      698.99      754.39     87.19 o 
  -2   8  15      363.32      291.82    103.16 o 
  -1   8  15       25.04       24.07     48.09 o 
   0   8  15      289.27      306.98     46.32 o 
   1   8  15      746.56      762.10     45.61 o 
   2   8  15     1314.46     1379.96     77.96 o 
   3   8  15     1225.57     1048.78    147.97 o 
   4   8  15     1025.36      991.51     93.26 o 
   5   8  15      146.65      198.84     84.84 o 
  -2   9  15       35.32       33.19     96.31 o 
  -1   9  15      400.92      538.75     71.57 o 
   0   9  15      535.98      578.77     51.42 o 
   1   9  15      314.44      323.38     63.42 o 
   2   9  15      201.80      147.19     63.89 o 
   3   9  15       97.82       55.96     80.85 o 
   4   9  15      765.13      727.00    113.64 o 
   0  10  15       31.54      -53.42     98.09 o 
   1  10  15      623.80      591.83     68.63 o 
   2  10  15      679.11      627.81     72.12 o 
   3  10  15     1384.64     1408.82    101.39 o 
   1  11  15       14.45       30.07     86.75 o 
   2  11  15      133.25      139.45     89.77 o 
  -4  -9  16        4.27       35.88     87.37 o 
  -3  -9  16      362.31      244.35     85.87 o 
  -2  -9  16       44.78      -32.56    137.60 o 
  -1  -9  16        3.72       42.46     83.31 o 
   0  -9  16      169.39      133.07     94.25 o 
   1  -9  16      218.59      247.17    130.66 o 
  -4  -8  16        4.08        1.73     97.61 o 
  -3  -8  16       57.33       96.97     78.98 o 
  -2  -8  16      455.66      456.64    114.67 o 
  -1  -8  16      305.42      443.81    160.65 o 
   0  -8  16       21.14      -21.13     77.81 o 
   1  -8  16      274.72      149.69    126.65 o 
   2  -8  16       11.62       17.62     79.55 o 
  -4  -7  16      331.49      237.09     98.49 o 
  -3  -7  16        7.33        1.31     60.32 o 
  -2  -7  16      288.29      379.00     57.54 o 
  -1  -7  16       60.27       71.60     41.05 o 
   0  -7  16       23.74       27.78     71.14 o 
   1  -7  16     1308.55     1247.21    342.50 o 
   2  -7  16       23.83      162.53    102.24 o 
   3  -7  16      620.86      411.18    123.84 o 
  -4  -6  16       10.46      -12.62     90.11 o 
  -3  -6  16      369.94      321.47     64.86 o 
  -2  -6  16     1054.98     1090.57    119.29 o 
  -1  -6  16       91.37      105.21     42.69 o 
   0  -6  16      122.27      169.60     33.11 o 
   1  -6  16       98.16       23.34     71.25 o 
   2  -6  16        5.13       10.16     92.40 o 
   3  -6  16      260.14      144.90    110.49 o 
   4  -6  16      316.56      175.53    113.83 o 
  -4  -5  16        3.64      -33.12     69.78 o 
  -3  -5  16      369.40      429.64     66.14 o 
  -2  -5  16        2.59       -2.01     50.03 o 
  -1  -5  16      100.52      108.22     26.97 o 
   0  -5  16      951.30      886.10    119.56 o 
   1  -5  16      957.74     1093.88    101.69 o 
   2  -5  16      664.63      557.47     98.16 o 
   3  -5  16        1.04      -38.81     90.68 o 
   4  -5  16      283.67      263.19     76.60 o 
   5  -5  16        2.09      -44.13    119.66 o 
  -4  -4  16      306.17      260.52     74.53 o 
  -3  -4  16      809.54      746.97     70.87 o 
  -2  -4  16      567.20      521.62     46.54 o 
  -1  -4  16      369.80      422.99     32.90 o 
   0  -4  16       63.89       78.11     32.68 o 
   1  -4  16      609.12      610.56     36.62 o 
   2  -4  16      126.28      106.40     46.37 o 
   3  -4  16     1604.09     1314.04    104.52 o 
   4  -4  16     1664.38     1432.45     87.01 o 
   5  -4  16       58.90       59.70     71.14 o 
  -5  -3  16       22.58       41.50    103.33 o 
  -4  -3  16       36.10      -15.54     73.00 o 
  -3  -3  16        5.67        7.40     47.24 o 
  -2  -3  16      234.24      214.26     41.45 o 
  -1  -3  16      295.66      361.94     29.35 o 
   0  -3  16     2671.72     2926.03    319.10 o 
   1  -3  16     1384.37     1309.51     51.94 o 
   2  -3  16      194.36      119.24     76.96 o 
   3  -3  16      391.80      389.78     44.60 o 
   4  -3  16        2.87       44.65     60.50 o 
   5  -3  16      955.82      822.87     77.33 o 
   6  -3  16      379.14      269.04    113.86 o 
  -5  -2  16      111.54       80.44    111.57 o 
  -4  -2  16      323.69      344.56     61.69 o 
  -3  -2  16      770.73      776.94     72.95 o 
  -2  -2  16      619.02      625.25     44.48 o 
  -1  -2  16       34.98       39.23     23.45 o 
   0  -2  16     1331.30     1591.87    189.95 o 
   1  -2  16      177.60      212.67     44.29 o 
   2  -2  16     3026.53     2262.57    233.66 o 
   3  -2  16      487.06      461.40     59.37 o 
   4  -2  16      196.82      160.56     44.24 o 
   5  -2  16       24.35      -92.27    113.15 o 
   6  -2  16       36.91       55.70    108.45 o 
  -5  -1  16        1.57     -101.42    102.55 o 
  -4  -1  16        7.72       50.01     54.90 o 
  -3  -1  16      235.60      182.11     54.26 o 
  -2  -1  16       10.83       -8.00     32.86 o 
  -1  -1  16     1775.88     1822.95     34.79 o 
   0  -1  16     1608.82     2178.08     69.82 o 
   1  -1  16      315.44      374.84     42.39 o 
   2  -1  16     1058.39      981.07     34.81 o 
   3  -1  16      910.89      866.10     44.07 o 
   4  -1  16     2634.27     2589.21    453.94 o 
   5  -1  16        5.03       -2.57     62.78 o 
   6  -1  16        5.31        4.56     97.93 o 
  -5   0  16        1.93      -59.30    100.84 o 
  -4   0  16      182.20      217.16    120.65 o 
  -3   0  16      331.44      319.79     74.99 o 
  -2   0  16        1.76       -9.74     15.15 o 
  -1   0  16     1384.91     1413.64    219.67 o 
   0   0  16      100.41      168.53     44.17 o 
   1   0  16     3338.65     3651.33     55.92 o 
   2   0  16      314.15      279.56     16.68 o 
   3   0  16      132.23      114.58     30.41 o 
   4   0  16       22.75        2.48     61.27 o 
   5   0  16      335.08      294.88     69.46 o 
   6   0  16     1560.54     1791.63    103.93 o 
  -4   1  16      150.85      150.85     67.26 o 
  -3   1  16       83.92      110.11     60.08 o 
  -2   1  16     1906.89     1379.76    138.09 o 
  -1   1  16       10.79       10.88     40.73 o 
   0   1  16       29.42       71.40     40.18 o 
   1   1  16     1297.53     1489.92     40.76 o 
   2   1  16     1139.42     1005.60     35.07 o 
   3   1  16     5429.41     5018.13     65.80 o 
   4   1  16      348.17      353.06     26.56 o 
   5   1  16      173.86      147.11     69.22 o 
   6   1  16        2.71        7.82     70.26 o 
   7   1  16      160.88      199.82     82.59 o 
  -4   2  16       35.30      120.94     62.34 o 
  -3   2  16      201.91      232.61     47.97 o 
  -2   2  16      594.72      495.29     47.45 o 
  -1   2  16      188.17      159.13     35.75 o 
   0   2  16     4302.38     4280.71    104.24 o 
   1   2  16      386.53      429.96     32.44 o 
   2   2  16      239.17      222.62     21.42 o 
   3   2  16       34.36       13.50     28.52 o 
   4   2  16      842.99      865.45     42.94 o 
   5   2  16      688.31      723.30     78.42 o 
   6   2  16       17.17       42.79     74.99 o 
   7   2  16      665.67      727.91    119.63 o 
  -4   3  16       84.11      134.88     64.62 o 
  -3   3  16      922.40      944.21     53.26 o 
  -2   3  16        0.89       11.77     41.31 o 
  -1   3  16        7.23       -9.52     39.09 o 
   0   3  16       52.56       56.07     32.14 o 
   1   3  16      342.17      367.40     47.64 o 
   2   3  16     1121.92     1085.85     44.03 o 
   3   3  16       26.65        1.26     36.21 o 
   4   3  16     1435.64     1432.97     54.74 o 
   5   3  16        2.51       22.88     67.83 o 
   6   3  16      616.66      721.71     86.48 o 
  -4   4  16      171.02      189.43     87.73 o 
  -3   4  16        3.25      117.64     59.14 o 
  -2   4  16      409.99      473.12     45.78 o 
  -1   4  16     1823.96     1693.92     53.63 o 
   0   4  16      774.36      933.06     99.44 o 
   1   4  16      190.96      217.12     36.78 o 
   2   4  16       47.18       73.13     86.61 o 
   3   4  16     1204.18     1160.25     89.56 o 
   4   4  16      115.65      159.75     69.91 o 
   5   4  16      335.69      370.61     75.17 o 
   6   4  16     1428.38     1581.50    135.57 o 
  -4   5  16      634.11      426.56     97.34 o 
  -3   5  16      143.15      174.49     61.98 o 
  -2   5  16       14.56       70.38     40.07 o 
  -1   5  16      187.17      159.24     39.18 o 
   0   5  16      480.37      514.23     39.23 o 
   1   5  16      180.06      149.09     28.33 o 
   2   5  16      526.63      455.01     95.65 o 
   3   5  16     2072.90     1972.97    345.42 o 
   4   5  16        0.71       26.08     70.75 o 
   5   5  16      358.05      389.39     79.82 o 
   6   5  16      190.69      187.68     86.10 o 
  -3   6  16       65.41       76.07     63.44 o 
  -2   6  16      918.89     1001.56     79.38 o 
  -1   6  16      112.51      146.62     38.30 o 
   0   6  16     1427.16     1586.98    110.93 o 
   1   6  16      632.97      537.75     64.48 o 
   2   6  16      587.37      504.14     88.53 o 
   3   6  16      105.62       40.94     71.25 o 
   4   6  16      711.55      802.55     87.80 o 
   5   6  16      809.74      739.67     89.68 o 
  -2   7  16        1.91        1.36     72.38 o 
  -1   7  16       33.79       61.71     48.96 o 
   0   7  16        6.86       31.50     55.66 o 
   1   7  16      145.15      121.09     62.01 o 
   2   7  16     1598.24     1689.15     84.80 o 
   3   7  16       22.01        3.97     75.99 o 
   4   7  16        2.40      -29.19     81.53 o 
   5   7  16      125.79      102.63     83.20 o 
  -2   8  16       44.84       42.24    103.45 o 
  -1   8  16      810.69      790.95     75.58 o 
   0   8  16       16.83        7.49     45.05 o 
   1   8  16      151.69      154.15     42.89 o 
   2   8  16       69.44       36.02     67.21 o 
   3   8  16     1350.42     1297.44    219.61 o 
   4   8  16      215.07      217.15     85.91 o 
  -2   9  16      274.11      331.87    107.16 o 
  -1   9  16        1.10       33.67     83.82 o 
   0   9  16      589.39      666.43     71.22 o 
   1   9  16      365.90      346.46     67.69 o 
   2   9  16       52.32       24.91     65.44 o 
   3   9  16       90.79      114.26     84.55 o 
   4   9  16        4.79       15.73     90.45 o 
   0  10  16        3.91       81.75     91.90 o 
   1  10  16      106.69       89.98     67.09 o 
   2  10  16     1330.07     1340.20    133.00 o 
   3  10  16       86.83      101.28    106.39 o 
   1  11  16        3.37       35.20     94.87 o 
   2  11  16      125.59       94.40     72.38 o 
  -2  -9  17      470.88      403.14    148.48 o 
  -1  -9  17      199.93      244.48    127.73 o 
   0  -9  17       73.67      117.85    119.78 o 
  -4  -8  17       10.35       47.59     98.73 o 
  -3  -8  17       18.19      -20.19     82.00 o 
  -2  -8  17        4.00       37.90     77.09 o 
  -1  -8  17       15.62       48.58     79.41 o 
   0  -8  17      422.09      424.99     87.91 o 
   1  -8  17      234.22       90.82    100.76 o 
   2  -8  17      352.35      369.43    113.66 o 
  -4  -7  17        7.07       -7.00     93.76 o 
  -3  -7  17      246.62      220.89     86.62 o 
  -2  -7  17      126.30      112.25     56.66 o 
  -1  -7  17        0.74       93.44    111.07 o 
   0  -7  17        9.63       16.32     72.55 o 
   1  -7  17      486.67      470.32    115.08 o 
   2  -7  17      416.33      388.81    106.05 o 
   3  -7  17       66.96      -63.75    112.10 o 
  -4  -6  17       30.70       17.71     97.86 o 
  -3  -6  17        9.76       40.87     61.33 o 
  -2  -6  17      143.25      205.00     65.62 o 
  -1  -6  17      828.08      815.65     55.54 o 
   0  -6  17      271.50      375.04     83.79 o 
   1  -6  17      544.77      530.76     78.05 o 
   2  -6  17        0.85       43.42     88.87 o 
   3  -6  17       68.41      -54.67    105.42 o 
  -4  -5  17      424.23      404.24    101.24 o 
  -3  -5  17        2.75      -10.81     61.59 o 
  -2  -5  17      151.48      234.36     54.10 o 
  -1  -5  17      116.74      127.52     39.01 o 
   0  -5  17      698.16      674.07     38.93 o 
   1  -5  17     1039.59     1050.70     77.62 o 
   2  -5  17        2.05      -21.11     83.43 o 
   3  -5  17      295.15      149.77     95.91 o 
   4  -5  17      272.60      258.39     83.40 o 
   5  -5  17       15.09      -14.61    124.96 o 
  -4  -4  17       31.64        2.87     76.82 o 
  -3  -4  17      356.77      301.08     66.83 o 
  -2  -4  17      710.33      716.71     49.51 o 
  -1  -4  17       34.56       55.64     29.12 o 
   0  -4  17      838.66      973.24    152.02 o 
   1  -4  17        2.09       -8.08     27.10 o 
   2  -4  17      214.51      166.64     30.13 o 
   3  -4  17     1674.11     1365.11    106.43 o 
   4  -4  17      973.58      890.78    184.20 o 
   5  -4  17      651.85      587.35    207.73 o 
  -4  -3  17       20.24      -34.95     74.37 o 
  -3  -3  17      205.35      147.84     63.22 o 
  -2  -3  17       90.60       20.11     40.50 o 
  -1  -3  17      246.33      297.71     28.70 o 
   0  -3  17     2819.84     3365.81    266.32 o 
   1  -3  17     1690.64     1697.92    162.47 o 
   2  -3  17      417.90      397.71     98.56 o 
   3  -3  17       21.70        4.35     42.01 o 
   4  -3  17      385.65      330.68     69.67 o 
   5  -3  17      119.31       92.28     70.84 o 
   6  -3  17      439.11      253.98    120.23 o 
  -5  -2  17       48.67        7.24    116.87 o 
  -4  -2  17      453.36      366.29     77.89 o 
  -3  -2  17      181.98      116.67     62.48 o 
  -2  -2  17      130.92      109.98     39.26 o 
  -1  -2  17     1024.56     1061.80     35.88 o 
   0  -2  17      192.84      256.74     42.03 o 
   1  -2  17       43.32       94.73     92.16 o 
   2  -2  17     3551.26     3209.60    269.88 o 
   3  -2  17     1003.28     1049.93     86.49 o 
   4  -2  17     1515.13     1152.36     75.26 o 
   5  -2  17      223.18       67.49    123.65 o 
   6  -2  17      473.75      410.29    118.99 o 
  -5  -1  17      102.75       43.17    115.00 o 
  -4  -1  17       57.09       23.83     57.89 o 
  -3  -1  17        0.21      -35.89     54.40 o 
  -2  -1  17      317.53      261.22     35.64 o 
  -1  -1  17      745.95      810.58     38.33 o 
   0  -1  17     1358.45     1881.57     94.19 o 
   1  -1  17      815.90     1029.86    110.94 o 
   2  -1  17      141.84       67.46     41.09 o 
   3  -1  17      405.90      398.44     45.43 o 
   4  -1  17        0.06       -8.25     60.48 o 
   5  -1  17      936.89      973.72    168.21 o 
   6  -1  17     1340.89     1334.80    144.76 o 
  -4   0  17       79.92       79.51     72.94 o 
  -3   0  17      977.70      861.55     77.61 o 
  -2   0  17      102.92       39.57     60.58 o 
  -1   0  17      304.36      306.87     62.77 o 
   0   0  17     1610.80     1779.82     91.64 o 
   1   0  17      188.65      235.17     32.04 o 
   2   0  17      621.72      524.13     29.79 o 
   3   0  17      583.50      521.87     36.73 o 
   4   0  17      829.26      732.98    125.00 o 
   5   0  17      103.79      100.65     72.76 o 
   6   0  17        8.13       30.46     71.99 o 
  -4   1  17       12.78       64.49     69.51 o 
  -3   1  17      226.69      154.98     63.45 o 
  -2   1  17      380.58      294.69     60.46 o 
  -1   1  17     2520.04     2366.95     80.04 o 
   0   1  17      264.56      363.56     40.20 o 
   1   1  17      533.92      714.71     53.38 o 
   2   1  17      454.10      423.64     37.38 o 
   3   1  17       64.82       64.97     18.73 o 
   4   1  17     2692.37     2413.82    195.24 o 
   5   1  17      513.90      457.44     81.44 o 
   6   1  17       23.68       64.94     75.96 o 
  -4   2  17      433.99      475.27     76.61 o 
  -3   2  17       47.92       26.29     47.62 o 
  -2   2  17       19.69       -4.53     46.26 o 
  -1   2  17     1079.68     1042.85     70.24 o 
   0   2  17      100.47      195.67     38.03 o 
   1   2  17      600.73      765.45     61.61 o 
   2   2  17      586.83      573.61     35.58 o 
   3   2  17     1756.55     1595.04     50.65 o 
   4   2  17       43.21       93.03     37.33 o 
   5   2  17       18.32       97.87     70.53 o 
   6   2  17     2421.16     2647.38    113.30 o 
  -4   3  17      136.51      163.96     93.64 o 
  -3   3  17       73.87       86.82     60.87 o 
  -2   3  17      459.99      461.12     49.40 o 
  -1   3  17      385.46      353.94     44.62 o 
   0   3  17       18.15       14.79     33.10 o 
   1   3  17       71.49       87.73     36.12 o 
   2   3  17      427.93      361.44     55.03 o 
   3   3  17     2603.06     2436.20     84.85 o 
   4   3  17       24.63       35.47     70.70 o 
   5   3  17      247.12      277.83     79.28 o 
   6   3  17       33.29       37.49     81.35 o 
  -4   4  17        2.32       57.36     84.83 o 
  -3   4  17        2.17       35.71     61.35 o 
  -2   4  17      244.78      276.71     46.73 o 
  -1   4  17      452.17      381.72     44.13 o 
   0   4  17     1523.71     1441.30     78.22 o 
   1   4  17        7.86       35.74     31.74 o 
   2   4  17      528.83      352.11     59.18 o 
   3   4  17        3.72       13.28     36.61 o 
   4   4  17      146.83      168.28     74.78 o 
   5   4  17     2372.28     2319.88    107.90 o 
   6   4  17      440.54      446.77     93.94 o 
  -4   5  17      146.28      201.03     91.14 o 
  -3   5  17      190.93      187.11     81.50 o 
  -2   5  17       95.33      133.61     44.52 o 
  -1   5  17       13.35      -10.30     39.93 o 
   0   5  17       85.83       86.02     37.14 o 
   1   5  17      407.39      361.94     35.19 o 
   2   5  17     2325.90      911.74    780.52 o 
   3   5  17     1216.42     1194.01    249.41 o 
   4   5  17      508.01      528.54     84.33 o 
   5   5  17        6.99       42.42     81.32 o 
   6   5  17      784.18      901.25    155.70 o 
  -2   6  17      310.35      346.77     59.78 o 
  -1   6  17      780.00      791.48     47.93 o 
   0   6  17       53.96       65.68     59.56 o 
   1   6  17      365.86      327.23     72.73 o 
   2   6  17        1.64        3.69     93.43 o 
   3   6  17      957.33      895.15    222.92 o 
   4   6  17      909.15      956.73     94.08 o 
   5   6  17      822.83     1023.55    101.53 o 
  -2   7  17        3.06      -72.08    101.35 o 
  -1   7  17       57.40       80.37     52.29 o 
   0   7  17      237.22      240.48     64.84 o 
   1   7  17     1579.67     1544.40    182.89 o 
   2   7  17     1553.50     1653.16     87.82 o 
   3   7  17      513.58      432.56    121.15 o 
   4   7  17       28.65      -18.01     86.62 o 
   5   7  17     1222.51     1213.74    171.01 o 
  -2   8  17      362.75      373.72    118.44 o 
  -1   8  17      178.47      193.28     71.48 o 
   0   8  17      158.20      123.49     50.30 o 
   1   8  17       50.26       -4.55     63.50 o 
   2   8  17      888.80      789.91     82.78 o 
   3   8  17      229.91      148.49     84.67 o 
   4   8  17      757.58      769.61    101.23 o 
  -1   9  17      268.75      270.31     97.19 o 
   0   9  17      126.56      151.67     71.16 o 
   1   9  17      193.69      188.17     65.88 o 
   2   9  17      372.15      370.36     77.01 o 
   3   9  17      164.99      183.78     89.77 o 
   1  10  17      913.35      922.53     83.10 o 
   2  10  17        0.66      -18.75     72.53 o 
   2  11  17       91.93      109.40     98.40 o 
  -2  -9  18       49.30       93.15    144.55 o 
  -1  -9  18       80.75      162.59    127.39 o 
   0  -9  18       74.17       61.50    118.21 o 
  -2  -8  18       15.39       17.94    129.76 o 
  -1  -8  18      210.61      137.00    113.49 o 
   0  -8  18       30.84       23.00    107.21 o 
   1  -8  18      252.84      134.14    112.45 o 
  -4  -7  18       76.80       69.85     96.09 o 
  -3  -7  18       11.36       14.92     83.16 o 
  -2  -7  18      197.89      316.11    121.90 o 
  -1  -7  18       32.54       47.31    101.03 o 
   0  -7  18      232.86      293.35     75.55 o 
   1  -7  18        4.11       -5.64     79.83 o 
   2  -7  18      289.79      416.45    101.03 o 
   3  -7  18      680.86      651.98    129.60 o 
  -4  -6  18       15.48      -38.94     97.99 o 
  -3  -6  18       72.84       55.56     81.63 o 
  -2  -6  18       10.36        7.92     47.78 o 
  -1  -6  18      167.71      264.09     75.08 o 
   0  -6  18     1065.59     1114.03    135.91 o 
   1  -6  18        5.25      -22.62     72.58 o 
   2  -6  18       87.22      199.86     89.10 o 
   3  -6  18       57.54      -45.18    103.72 o 
  -4  -5  18       57.16       36.98    104.10 o 
  -3  -5  18      172.94      137.79     65.66 o 
  -2  -5  18       11.73       23.62     44.80 o 
  -1  -5  18      104.70      167.77     41.49 o 
   0  -5  18       72.01      144.68     80.69 o 
   1  -5  18      649.25      681.71     72.45 o 
   2  -5  18     1040.63     1002.95    102.97 o 
   3  -5  18        2.01      -37.82     95.31 o 
   4  -5  18       13.91       48.99     97.53 o 
   5  -5  18        9.73      -20.87    126.05 o 
  -4  -4  18       67.25       91.01    106.07 o 
  -3  -4  18       47.06      -30.80     65.15 o 
  -2  -4  18      275.97      259.38     46.98 o 
  -1  -4  18     1168.76     1271.97     44.68 o 
   0  -4  18      328.26      441.07    145.63 o 
   1  -4  18       93.31       81.58     35.68 o 
   2  -4  18       81.91      101.08     77.44 o 
   3  -4  18     1429.50     1149.30    108.20 o 
   4  -4  18      102.99      133.44     72.98 o 
   5  -4  18       69.37       -7.72    129.79 o 
  -4  -3  18      132.69       96.73     98.80 o 
  -3  -3  18       37.62      -51.82     74.47 o 
  -2  -3  18       29.95       18.88     41.38 o 
  -1  -3  18        2.57       35.67     31.54 o 
   0  -3  18      669.76      862.72    230.04 o 
   1  -3  18      204.35      201.44     47.94 o 
   2  -3  18        7.06       23.36     41.10 o 
   3  -3  18        8.45      -32.96     75.67 o 
   4  -3  18      467.15      434.39     72.04 o 
   5  -3  18      331.88      237.55     76.82 o 
  -4  -2  18       28.82       15.25     75.58 o 
  -3  -2  18      409.24      408.48     87.41 o 
  -2  -2  18      348.52      347.00     81.17 o 
  -1  -2  18       12.09       50.74     36.88 o 
   0  -2  18      111.65      156.75     79.53 o 
   1  -2  18       12.60       42.17     85.12 o 
   2  -2  18     2790.08     2638.88    136.41 o 
   3  -2  18       68.66       88.17     42.11 o 
   4  -2  18      399.97      387.92     50.52 o 
   5  -2  18       80.78      105.65     98.74 o 
   6  -2  18       63.37       15.25    126.60 o 
  -4  -1  18        4.90      -29.12     80.82 o 
  -3  -1  18       31.74      -63.95     88.85 o 
  -2  -1  18      375.89      176.47     91.29 o 
  -1  -1  18     2186.75     2450.50    102.52 o 
   0  -1  18      401.89      479.65     73.39 o 
   1  -1  18     1022.00     1288.72    104.41 o 
   2  -1  18        9.52       -5.37     42.30 o 
   3  -1  18      239.37      258.39     43.51 o 
   4  -1  18      484.62      423.22     50.19 o 
   5  -1  18       63.09       44.69    111.56 o 
   6  -1  18      393.19      297.15    128.08 o 
  -4   0  18      231.98      181.95    107.48 o 
  -3   0  18      342.12      223.68     72.57 o 
  -2   0  18      219.18      123.89     64.77 o 
  -1   0  18      272.24      257.71     52.29 o 
   0   0  18       17.20       65.34     40.97 o 
   1   0  18      788.67      900.15     44.62 o 
   2   0  18     1129.50      913.58     43.26 o 
   3   0  18     1098.35      890.89     41.88 o 
   4   0  18      460.13      437.55     96.03 o 
   5   0  18       20.82       -4.03     74.25 o 
   6   0  18       58.59      130.13     79.56 o 
  -4   1  18       50.87       92.09     76.44 o 
  -3   1  18        1.13       -1.86     53.54 o 
  -2   1  18      485.11      415.46     66.61 o 
  -1   1  18      243.99      283.87     58.13 o 
   0   1  18      512.19      676.92     47.11 o 
   1   1  18        9.18       51.91     31.06 o 
   2   1  18      385.21      372.47     29.85 o 
   3   1  18       66.98       65.79     27.67 o 
   4   1  18        1.08       29.90     69.08 o 
   5   1  18     1384.04     1437.13    100.23 o 
   6   1  18      382.89      356.79     84.85 o 
  -4   2  18       55.80      116.00    104.90 o 
  -3   2  18      155.79      143.13     53.97 o 
  -2   2  18        1.99      -26.05     49.54 o 
  -1   2  18       73.75       62.29     55.62 o 
   0   2  18      616.16      804.33     45.38 o 
   1   2  18        6.77       27.93     31.67 o 
   2   2  18     1432.28     1331.65    121.47 o 
   3   2  18      552.90      511.15     37.47 o 
   4   2  18      103.38       97.18     73.69 o 
   5   2  18      478.98      535.07     93.94 o 
   6   2  18       64.21      144.68     83.44 o 
  -4   3  18        0.54       31.81     99.60 o 
  -3   3  18      418.01      334.23     70.77 o 
  -2   3  18       70.38       49.22     48.25 o 
  -1   3  18     2256.47     2260.75     65.62 o 
   0   3  18       15.48       31.49     40.90 o 
   1   3  18      223.98      209.78     39.79 o 
   2   3  18     1508.14     1487.80    121.98 o 
   3   3  18      410.21      343.35     34.80 o 
   4   3  18     2124.00     1931.27    101.02 o 
   5   3  18      473.73      538.74     87.14 o 
   6   3  18      197.37      230.43    137.83 o 
  -4   4  18       73.57       65.61     90.18 o 
  -3   4  18        3.77       69.98     86.84 o 
  -2   4  18        3.65      -14.01     46.98 o 
  -1   4  18       26.86       11.37     42.56 o 
   0   4  18       35.81       32.82     39.49 o 
   1   4  18     2938.06     3219.71     71.94 o 
   2   4  18      423.67      444.96    102.38 o 
   3   4  18      463.68      388.05    131.56 o 
   4   4  18      633.45      651.24    107.54 o 
   5   4  18      178.34      257.67     86.72 o 
   6   4  18      762.05      668.35    157.61 o 
  -3   5  18       12.49       67.90     83.93 o 
  -2   5  18      973.07      932.49     69.13 o 
  -1   5  18      232.14      250.29     45.76 o 
   0   5  18      293.62      343.02     49.53 o 
   1   5  18     1095.59     1081.07     45.37 o 
   2   5  18      538.63      671.84    110.26 o 
   3   5  18     2192.57     2064.59    336.37 o 
   4   5  18        3.36       -2.07     82.76 o 
   5   5  18      119.46      147.71     86.79 o 
  -1   6  18      816.22      895.93     77.68 o 
   0   6  18      486.39      473.28     69.22 o 
   1   6  18      151.22      124.06     66.94 o 
   2   6  18      278.10      350.27    103.15 o 
   3   6  18      230.89      180.62    108.08 o 
   4   6  18      443.84      395.74    111.48 o 
   5   6  18     1790.40     2146.78    121.89 o 
  -2   7  18       34.12      -24.38    114.97 o 
  -1   7  18        5.66        9.73     67.84 o 
   0   7  18      311.06      323.75     70.94 o 
   1   7  18      601.30      539.98     74.72 o 
   2   7  18     1632.38     1716.79    129.15 o 
   3   7  18      555.08      479.04    149.22 o 
   4   7  18       52.72       30.37     96.47 o 
  -1   8  18      220.61      186.82    102.08 o 
   0   8  18      141.34      133.23     53.62 o 
   1   8  18        0.65       -3.71     67.96 o 
   2   8  18        6.08      -18.08     75.79 o 
   3   8  18      710.59      641.48    263.68 o 
   0   9  18      351.42      297.38    107.82 o 
   1   9  18      881.70      855.57     81.93 o 
   2   9  18      666.31      690.26     84.13 o 
   3   9  18        5.05       28.33    115.31 o 
   1  10  18       30.40       29.56     71.89 o 
   2  10  18      623.05      733.03     86.44 o 
  -2  -9  19      130.69      184.89    160.18 o 
  -1  -9  19       16.85      -58.53    132.15 o 
  -2  -8  19       23.44        5.37    135.79 o 
  -1  -8  19       64.94       72.31    118.64 o 
   0  -8  19      682.21      829.99    120.56 o 
   1  -8  19        0.10      -34.72    107.81 o 
  -2  -7  19       41.90       35.09    119.09 o 
  -1  -7  19       96.57      188.85     78.34 o 
   0  -7  19       37.08       42.17     75.49 o 
   1  -7  19        8.64      -78.26     78.26 o 
   2  -7  19      462.21      488.48    103.86 o 
  -4  -6  19      100.86       65.74     98.95 o 
  -3  -6  19       22.06       -9.82     86.24 o 
  -2  -6  19       75.33      102.04     66.44 o 
  -1  -6  19      809.04     1067.36    207.16 o 
   0  -6  19      107.28      209.20     74.74 o 
   1  -6  19      471.35      479.24     78.93 o 
   2  -6  19        5.62       56.93     86.87 o 
   3  -6  19      275.38      151.11    109.17 o 
  -4  -5  19      392.61      450.39    115.69 o 
  -3  -5  19       47.29       89.54     89.20 o 
  -2  -5  19       88.14      114.00     46.88 o 
  -1  -5  19      142.59      182.07     61.29 o 
   0  -5  19      140.15      135.84     62.62 o 
   1  -5  19      256.97      250.66     68.55 o 
   2  -5  19      192.96      342.75     83.47 o 
   3  -5  19     1253.96      903.82    113.61 o 
   4  -5  19       12.64       25.10     85.78 o 
  -4  -4  19        0.09        2.77    105.99 o 
  -3  -4  19      190.33      144.34     67.65 o 
  -2  -4  19      237.87      273.01     45.90 o 
  -1  -4  19      415.60      474.33     43.62 o 
   0  -4  19      257.12      425.68    162.26 o 
   1  -4  19       34.59        1.32    107.98 o 
   2  -4  19      473.07      370.60    186.65 o 
   3  -4  19       26.36       -4.36     94.83 o 
   4  -4  19      404.90      346.84     82.93 o 
  -4  -3  19      171.58      192.05    115.56 o 
  -3  -3  19      133.59       98.28    101.47 o 
  -2  -3  19        1.34       16.50     54.23 o 
  -1  -3  19     1598.90     1728.97     61.16 o 
   0  -3  19       39.40       82.09     65.54 o 
   1  -3  19      341.28      399.73     51.62 o 
   2  -3  19      430.61      432.68     75.06 o 
   3  -3  19        0.27       -8.67     82.38 o 
   4  -3  19       35.93       71.98     66.62 o 
   5  -3  19       52.14       56.68     75.12 o 
  -4  -2  19       49.83       63.18    100.46 o 
  -3  -2  19      157.84      119.70     99.68 o 
  -2  -2  19      313.00      241.07     87.00 o 
  -1  -2  19      487.26      553.82     43.63 o 
   0  -2  19      205.53      337.50     84.22 o 
   1  -2  19      343.74      330.25    104.97 o 
   2  -2  19      461.18      455.67     50.56 o 
   3  -2  19     1428.13     1620.82     88.56 o 
   4  -2  19       79.06       38.29     62.87 o 
   5  -2  19      252.52      161.29    102.65 o 
  -4  -1  19      157.86      182.49    122.46 o 
  -3  -1  19       25.68      -76.15     95.43 o 
  -2  -1  19      676.61      433.92     99.13 o 
  -1  -1  19        0.68       70.38     70.76 o 
   0  -1  19      296.73      503.50     78.70 o 
   1  -1  19       52.43      155.47     87.52 o 
   2  -1  19      140.61       84.82     52.58 o 
   3  -1  19      462.03      446.15     48.07 o 
   4  -1  19       39.14       38.04     46.86 o 
   5  -1  19     1173.48      888.14     78.82 o 
  -3   0  19      136.12       72.74     73.70 o 
  -2   0  19       29.83      -86.05     86.05 o 
  -1   0  19        1.23       -2.61     69.43 o 
   0   0  19       77.44      150.07     61.50 o 
   1   0  19      603.57      738.09     71.81 o 
   2   0  19     2500.03     2252.71    238.79 o 
   3   0  19       45.28       25.47     33.27 o 
   4   0  19       48.24       85.00     47.25 o 
   5   0  19       10.68       33.68     77.49 o 
  -3   1  19      263.39      183.89     57.46 o 
  -2   1  19       40.54       21.18     53.15 o 
  -1   1  19      561.35      624.20     62.89 o 
   0   1  19       28.77       72.78     40.10 o 
   1   1  19       56.31      106.71     32.85 o 
   2   1  19      322.31      334.39     51.65 o 
   3   1  19      271.55      203.14     34.81 o 
   4   1  19      751.43      592.07    121.90 o 
   5   1  19       79.24       71.75     82.26 o 
   6   1  19      566.75      673.47    137.71 o 
  -3   2  19        9.54      -28.32     71.02 o 
  -2   2  19       35.15      -20.02     52.25 o 
  -1   2  19      123.97       79.19     46.79 o 
   0   2  19        7.53       51.23     38.65 o 
   1   2  19     1224.98     1490.64     54.03 o 
   2   2  19       74.51       70.33     27.56 o 
   3   2  19      603.88      518.83     36.73 o 
   4   2  19        9.25       10.70     76.01 o 
   5   2  19      569.36      617.00     89.94 o 
   6   2  19      250.46      308.01    135.64 o 
  -3   3  19       36.35       56.86     87.16 o 
  -2   3  19      359.49      384.79     54.87 o 
  -1   3  19       27.23       -6.54     48.38 o 
   0   3  19       69.62       98.12     42.18 o 
   1   3  19      288.98      317.34     43.68 o 
   2   3  19      516.99      450.12     52.73 o 
   3   3  19      427.08      284.12     82.04 o 
   4   3  19       10.19        0.40     81.85 o 
   5   3  19     1208.27     1356.66    106.05 o 
   6   3  19       19.54      -15.91    139.74 o 
  -3   4  19        5.34       45.46     87.29 o 
  -2   4  19       18.60       -4.10     50.96 o 
  -1   4  19      121.75       33.10     46.06 o 
   0   4  19      298.61      402.89     97.36 o 
   1   4  19       12.05       29.51     49.28 o 
   2   4  19     1698.04     1529.35    133.85 o 
   3   4  19        5.99       -5.73     80.72 o 
   4   4  19      400.42      296.00     88.30 o 
   5   4  19      431.70      524.56     94.08 o 
  -1   5  19      734.54      648.99     78.85 o 
   0   5  19       14.96       -4.35     67.23 o 
   1   5  19      264.38      269.85     72.63 o 
   2   5  19      361.83      293.43    102.20 o 
   3   5  19       97.71       74.03     80.12 o 
   4   5  19      972.34     1017.37    120.83 o 
   5   5  19      247.68      409.84    151.84 o 
  -1   6  19      173.76      141.05     71.26 o 
   0   6  19       72.26       37.25     70.07 o 
   1   6  19      951.14      868.62     82.68 o 
   2   6  19       63.25      108.49    101.92 o 
   3   6  19        3.54        5.86     82.69 o 
   4   6  19      255.86      236.24    122.42 o 
  -2   7  19      372.35      327.92    125.46 o 
   0   7  19      258.24      239.19     74.39 o 
   1   7  19      124.99       94.97     74.43 o 
   2   7  19      440.18      482.98    119.50 o 
   3   7  19      541.12      602.55    168.97 o 
   4   7  19       43.43      -59.51    161.22 o 
  -1   8  19       52.40       59.05    105.19 o 
   0   8  19      464.80      457.99     79.84 o 
   1   8  19       15.92      -26.59     74.51 o 
   2   8  19       87.26      129.23    113.33 o 
   3   8  19       22.11        3.14    125.39 o 
   1   9  19      790.26      792.84    122.25 o 
   2   9  19      171.23      170.13     80.21 o 
   1  10  19       33.41       60.91    117.44 o 
   2  10  19      104.60       55.03    105.83 o 
  -1  -8  20       84.44      115.12    121.70 o 
   0  -8  20       55.86       59.67    109.17 o 
   1  -8  20      686.79      672.94    123.43 o 
  -1  -7  20      495.07      587.28    119.06 o 
   0  -7  20      172.32      186.87     98.74 o 
   1  -7  20       68.50       57.12    103.06 o 
  -1  -6  20       45.06      132.48     75.72 o 
   0  -6  20      551.86      684.11    170.13 o 
   1  -6  20       43.78      -14.40     87.30 o 
   2  -6  20      170.01      198.22     92.46 o 
   3  -6  20       15.48       57.46    104.58 o 
  -3  -5  20      219.41      143.01     95.12 o 
  -2  -5  20       21.70      157.03     95.53 o 
  -1  -5  20        3.99       22.28     58.64 o 
   0  -5  20      105.20      110.54     65.12 o 
   1  -5  20      188.47      139.78    118.72 o 
   2  -5  20      747.10      676.52     95.61 o 
   3  -5  20      583.33      480.09    113.24 o 
  -4  -4  20       30.09       48.32    109.11 o 
  -3  -4  20       85.05        8.07     92.91 o 
  -2  -4  20       43.44       71.24     56.81 o 
  -1  -4  20     1760.59     1916.99    248.16 o 
   0  -4  20      918.34     1155.24    301.69 o 
   1  -4  20      100.15       45.34    115.01 o 
   2  -4  20      146.87      132.65     79.92 o 
   3  -4  20      606.16      511.41    103.99 o 
   4  -4  20      207.75      187.93    108.62 o 
  -4  -3  20      147.99      103.29    106.79 o 
  -3  -3  20        6.34      -58.05     71.30 o 
  -2  -3  20      386.23      459.68     94.10 o 
  -1  -3  20      182.90      189.68     84.38 o 
   0  -3  20      113.46      316.34     92.28 o 
   1  -3  20     1460.69     1716.07    138.50 o 
   2  -3  20      864.72      686.99    173.52 o 
   3  -3  20      846.66      824.13    260.50 o 
   4  -3  20       49.76       83.59     76.15 o 
   5  -3  20      484.75      482.36     99.68 o 
  -3  -2  20       31.25     -103.96    103.96 o 
  -2  -2  20      545.18      629.13     91.41 o 
  -1  -2  20      229.15      403.90     78.00 o 
   0  -2  20      446.51      660.27     90.65 o 
   1  -2  20      239.06      268.29    100.73 o 
   2  -2  20      158.42       84.41     54.52 o 
   3  -2  20      100.98       82.17     65.68 o 
   4  -2  20      999.87      914.98    200.24 o 
   5  -2  20      672.48      608.32     98.88 o 
  -3  -1  20        6.11        6.72    104.43 o 
  -2  -1  20       30.24      -14.34     91.03 o 
  -1  -1  20      418.20      455.60     81.67 o 
   0  -1  20      135.73      272.80     80.30 o 
   1  -1  20      816.47     1194.47    105.03 o 
   2  -1  20      584.54      639.19     48.86 o 
   3  -1  20      333.56      300.31     74.15 o 
   4  -1  20      262.04      228.25     52.35 o 
   5  -1  20      100.45       81.14     66.11 o 
  -3   0  20      113.02       47.27     77.39 o 
  -2   0  20      492.35      362.67     92.38 o 
  -1   0  20      140.98      216.00     74.31 o 
   0   0  20      468.07      653.88     77.46 o 
   1   0  20      443.61      674.43     72.57 o 
   2   0  20       72.82       53.35     39.91 o 
   3   0  20     2671.90     2344.70     98.52 o 
   4   0  20      456.94      399.32     52.59 o 
   5   0  20       62.60       36.38     84.58 o 
  -3   1  20       15.46      -67.65     69.94 o 
  -2   1  20      450.52      424.69     68.25 o 
  -1   1  20        0.10       24.34     55.09 o 
   0   1  20     1147.85     1372.77     78.54 o 
   1   1  20      551.26      676.18     69.99 o 
   2   1  20      793.22      725.11    115.64 o 
   3   1  20      253.28      213.36     44.91 o 
   4   1  20        2.48       -5.57     46.42 o 
   5   1  20     2010.25     1981.51    116.95 o 
   6   1  20       73.96       36.78    122.24 o 
  -3   2  20      293.98      179.09    105.80 o 
  -2   2  20      180.61      158.15     55.57 o 
  -1   2  20       84.25       89.67     49.80 o 
   0   2  20      260.44      378.59     63.66 o 
   1   2  20       77.51      134.65     59.33 o 
   2   2  20     3916.54     3903.49    174.59 o 
   3   2  20       20.35        1.82     74.58 o 
   4   2  20       73.03       24.50     84.55 o 
   5   2  20       15.10       23.35     86.93 o 
   6   2  20       93.63       -5.28    139.89 o 
  -3   3  20       97.17       59.77     92.68 o 
  -2   3  20       90.35       39.46     54.54 o 
  -1   3  20      810.41      802.90     57.56 o 
   0   3  20       72.62      183.40     50.41 o 
   1   3  20       26.99       67.89     53.71 o 
   2   3  20        2.64        7.03    109.53 o 
   3   3  20       76.18       61.92     80.85 o 
   4   3  20     2242.24     2059.00    115.15 o 
   5   3  20      215.07      210.48    130.49 o 
  -3   4  20       67.79       55.51     95.33 o 
  -2   4  20        6.10      -71.51     80.09 o 
  -1   4  20      351.24      296.35     50.45 o 
   0   4  20      348.28      453.67     50.61 o 
   1   4  20     1606.04     1794.83     71.51 o 
   2   4  20      303.55      273.12    118.73 o 
   3   4  20      257.15      226.23     89.41 o 
   4   4  20       22.41      -41.86     87.15 o 
   5   4  20      880.97      850.50    156.45 o 
  -1   5  20      270.06      223.24     75.28 o 
   0   5  20      181.20      110.08     73.25 o 
   1   5  20        4.55      -26.25    103.34 o 
   2   5  20      716.20      574.56    122.85 o 
   3   5  20     1031.14      971.92     99.04 o 
   4   5  20      163.20      194.75     94.93 o 
   5   5  20      923.03      964.98    175.55 o 
  -1   6  20       44.07       13.42    101.65 o 
   0   6  20     1348.29     1286.91     92.49 o 
   1   6  20      449.49      477.38     79.65 o 
   2   6  20      324.72      362.21    117.81 o 
   3   6  20       48.59       60.16     91.26 o 
   4   6  20     1503.81     1018.51    176.64 o 
   0   7  20        2.43       12.20     76.06 o 
   1   7  20      544.40      558.21    107.83 o 
   2   7  20      195.54      271.34    117.07 o 
   3   7  20      158.69      161.79     96.76 o 
   0   8  20        3.93        8.59    113.61 o 
   1   8  20      244.75      274.57     82.76 o 
   2   8  20      173.23      236.00    126.21 o 
   1   9  20        9.51       79.75    122.26 o 
   0  -8  21        4.81       31.54    112.52 o 
   0  -7  21        0.86        4.83    100.24 o 
   0  -6  21      203.93      230.54     97.85 o 
   3  -6  21        1.36       -5.21    105.65 o 
  -1  -5  21       18.20      126.76     93.79 o 
   0  -5  21       33.13      104.31     64.02 o 
   1  -5  21       23.13        2.66    131.00 o 
   3  -5  21       51.40      103.80    105.56 o 
  -3  -4  21       34.01       24.44     93.42 o 
  -2  -4  21       25.34       33.80     84.97 o 
  -1  -4  21       25.52      180.07     87.50 o 
   0  -4  21       18.88      122.38     77.08 o 
   1  -4  21      189.12      261.61    120.96 o 
   2  -4  21       60.42      134.49     76.77 o 
   3  -4  21      467.11      318.36    102.69 o 
   4  -4  21       64.81        1.07    107.44 o 
  -2  -3  21       34.14       86.50     88.89 o 
  -1  -3  21        7.29       94.65     79.02 o 
   0  -3  21       70.92      220.08     95.06 o 
   1  -3  21      891.12     1174.74    129.55 o 
   2  -3  21      198.28      101.85    168.67 o 
   3  -3  21        3.25       24.12     70.03 o 
   4  -3  21       73.87       13.10     92.19 o 
  -2  -2  21      444.88      483.27     93.31 o 
  -1  -2  21       19.94      173.89     80.54 o 
   0  -2  21      102.70      199.18     86.38 o 
   1  -2  21       76.62      139.58    100.74 o 
   2  -2  21      232.86      167.30    137.14 o 
   3  -2  21       79.09       18.74     67.58 o 
   4  -2  21      748.62      669.89     78.93 o 
   5  -2  21      514.29      577.11     95.73 o 
  -3  -1  21       33.65     -118.14    118.14 o 
  -2  -1  21      153.26      120.58     91.47 o 
  -1  -1  21       13.88      127.63     77.60 o 
   0  -1  21      210.96      412.85     78.69 o 
   1  -1  21     1627.20     2269.87    125.63 o 
   2  -1  21      422.27      469.33     47.44 o 
   3  -1  21      291.50      216.80     52.74 o 
   4  -1  21       28.75       42.27     65.07 o 
   5  -1  21      102.07      175.35     81.60 o 
  -3   0  21      123.94       97.95    109.12 o 
  -2   0  21      109.41       53.26     89.44 o 
  -1   0  21      210.46      240.04     75.27 o 
   0   0  21      248.87      361.04     76.52 o 
   1   0  21       70.44      104.11     67.05 o 
   2   0  21       86.39       23.04     78.85 o 
   3   0  21      289.09      258.97     52.09 o 
   4   0  21      776.23      702.70     58.71 o 
   5   0  21      946.39      822.81     91.57 o 
  -3   1  21       39.70      -69.34    105.71 o 
  -2   1  21       38.82       10.95     65.56 o 
  -1   1  21      245.09      318.30     62.04 o 
   0   1  21      220.37      417.10     60.10 o 
   1   1  21      579.55      781.60     76.20 o 
   2   1  21      418.30      289.06    160.08 o 
   3   1  21       37.96       34.30     75.51 o 
   4   1  21      683.60      630.61    125.49 o 
   5   1  21        7.89      -81.66    116.06 o 
  -3   2  21       99.91       13.33    107.92 o 
  -2   2  21      923.81      787.52    210.47 o 
  -1   2  21       32.00       19.92     55.77 o 
   0   2  21        0.89       45.80     54.95 o 
   1   2  21      622.36      783.01    102.97 o 
   2   2  21        4.84        0.41    111.93 o 
   3   2  21     1357.65     1366.95     98.34 o 
   4   2  21      657.15      545.20     93.68 o 
   5   2  21      157.88      216.28    131.31 o 
  -3   3  21        1.35      -98.61    100.11 o 
  -2   3  21      212.44      225.64     66.30 o 
  -1   3  21        2.77       26.88     49.35 o 
   0   3  21     1064.75     1398.76    171.95 o 
   1   3  21      147.30      193.53     60.23 o 
   2   3  21      154.41      157.91    112.26 o 
   3   3  21      770.97      659.32     96.67 o 
   4   3  21       28.55       59.14     89.32 o 
   5   3  21     1098.34     1254.96    161.97 o 
  -1   4  21       39.14       17.03     79.07 o 
   0   4  21      792.34      749.09     83.36 o 
   1   4  21       49.70       48.21    106.79 o 
   2   4  21     1203.56     1095.97    142.34 o 
   3   4  21       38.10       99.73     89.11 o 
   4   4  21       69.05       -0.15    132.39 o 
   5   4  21       13.85      -23.25    149.96 o 
  -1   5  21      417.05      403.72    109.81 o 
   0   5  21       66.92       13.75     76.70 o 
   1   5  21      217.49      183.09    112.68 o 
   2   5  21      275.45      288.18    128.47 o 
   3   5  21      276.82      252.21     94.07 o 
   4   5  21     1509.46     1139.22    167.39 o 
   0   6  21       24.24       35.28    107.78 o 
   1   6  21      976.36      906.69    131.39 o 
   2   6  21      195.00      177.93    124.82 o 
   3   6  21        5.79       48.34     94.17 o 
   0   7  21       62.37       24.34    119.06 o 
   1   7  21       22.70       11.30     83.64 o 
   2   7  21      658.65      746.54    140.14 o 
   1   8  21      318.30      376.72    123.77 o 
   3  -5  22      266.63      375.32    106.22 o 
  -1  -4  22        2.78      113.55     93.54 o 
   0  -4  22       97.34      196.64    107.42 o 
   1  -4  22      555.40      730.62    136.65 o 
   3  -4  22       19.11       47.77     90.28 o 
  -2  -3  22       31.50       55.29     83.66 o 
  -1  -3  22       20.68      136.94     82.99 o 
   0  -3  22        6.67      169.92     98.43 o 
   1  -3  22       28.00       10.52    107.35 o 
   2  -3  22      916.01      613.75    148.26 o 
   3  -3  22      342.18      320.35     93.54 o 
   4  -3  22       39.02      -31.83    102.57 o 
  -2  -2  22       13.44       57.22     89.06 o 
  -1  -2  22      208.37      350.59     78.48 o 
   0  -2  22       90.18      272.13     86.68 o 
   1  -2  22      100.37       58.40    106.29 o 
   2  -2  22       23.57      -48.50    139.39 o 
  -2  -1  22       44.82       42.93     91.85 o 
  -1  -1  22        4.86       98.81     72.07 o 
   0  -1  22       47.54      163.14     80.95 o 
   1  -1  22     1796.42     2327.70    131.17 o 
   2  -1  22      283.17      206.28     82.41 o 
   3  -1  22       26.99       57.84    126.23 o 
  -2   0  22      359.90      256.53     96.24 o 
  -1   0  22       67.25      160.47     72.73 o 
   0   0  22        1.47      109.11     61.13 o 
   1   0  22        8.18       61.65     69.45 o 
   2   0  22       74.73       94.88     88.75 o 
   3   0  22      551.41      547.34     83.76 o 
  -2   1  22       10.79      -68.40     70.26 o 
  -1   1  22        0.64       40.64     59.69 o 
   0   1  22      989.26     1297.15     89.84 o 
   1   1  22      132.92      233.09     69.76 o 
   2   1  22      178.27      277.04     80.21 o 
   3   1  22        7.64       27.51     82.42 o 
   4   1  22      370.52      305.23    113.91 o 
  -3   2  22      363.54      262.35    108.95 o 
  -2   2  22        2.09      -22.24     68.74 o 
  -1   2  22       16.70       49.22     57.37 o 
   0   2  22       31.61      129.85     55.99 o 
   1   2  22      542.55      627.37     70.41 o 
   2   2  22      172.42      166.02    122.96 o 
   3   2  22       91.41      159.28     83.44 o 
   4   2  22      757.93      706.42    140.13 o 
   5   2  22       52.01        4.58    141.43 o 
  -1   3  22      488.37      515.67     62.46 o 
   0   3  22        8.58       66.59     58.66 o 
   1   3  22      769.23      850.09    124.04 o 
   2   3  22        9.60       52.19    117.10 o 
   3   3  22      282.93      261.35     93.08 o 
   4   3  22      537.89      479.65    139.83 o 
   5   3  22        6.81     -143.09    143.09 o 
  -1   4  22        1.12       38.31    104.83 o 
   0   4  22      108.57       84.86    110.50 o 
   1   4  22      284.41      180.70    114.02 o 
   2   4  22        0.84       20.55    122.82 o 
   3   4  22      623.33      840.49    202.82 o 
   4   4  22      223.75      236.99    146.53 o 
  -1   5  22       49.89       92.84    114.65 o 
   0   5  22      585.71      583.91    119.78 o 
   1   5  22       40.64       65.72    114.95 o 
   2   5  22        1.57      -12.89    126.02 o 
   3   5  22      612.03     1012.16    162.51 o 
   0   6  22       96.75       22.25    115.37 o 
   1   6  22      163.44      158.63    126.34 o 
   2   6  22      536.21      461.96    138.10 o 
   0   7  22        3.00       24.90    123.59 o 
   1   7  22      102.73       60.48    122.09 o 
   0  -4  23      629.06      880.56    122.43 o 
   1  -4  23      264.53      191.28    121.65 o 
  -1  -3  23      205.32      424.41     94.68 o 
   0  -3  23       14.76      176.60    101.57 o 
   1  -3  23       92.89       53.16    118.86 o 
  -1  -2  23      234.43      418.58     87.65 o 
   0  -2  23      204.89      440.70     90.63 o 
   1  -2  23      475.15      572.14    118.07 o 
   2  -2  23      152.19     -138.93    138.93 o 
  -2  -1  23      132.21      225.78     95.18 o 
  -1  -1  23       20.45      116.57     77.60 o 
   0  -1  23      356.26      565.49     93.58 o 
   1  -1  23       59.45       84.66     79.67 o 
   2  -1  23      868.80      820.64    294.27 o 
  -2   0  23        9.37       33.36     72.85 o 
  -1   0  23      319.36      405.61     65.56 o 
   0   0  23      120.10      272.87     66.83 o 
   1   0  23       53.97       92.67     72.29 o 
   2   0  23      215.83      267.77     81.42 o 
  -2   1  23        1.16      -13.62     68.74 o 
  -1   1  23      311.51      325.32     65.39 o 
   0   1  23        3.55      133.30     64.90 o 
   1   1  23     1450.49     1744.73     88.10 o 
   2   1  23       38.55      109.68     75.29 o 
   3   1  23        1.79      -14.04    106.01 o 
   4   1  23       14.80      -27.77    118.26 o 
  -2   2  23       47.26        8.24     69.95 o 
  -1   2  23      124.77      214.97     61.09 o 
   0   2  23        6.31       94.95     72.52 o 
   1   2  23        1.10        5.53     64.84 o 
   2   2  23       28.34      -13.37    119.98 o 
   3   2  23     1451.02     1514.58    157.53 o 
   4   2  23       49.63       15.10    133.45 o 
   5   2  23       99.48      -66.15    146.68 o 
  -1   3  23        3.72       46.70    113.40 o 
   0   3  23      220.46      353.76    121.57 o 
   1   3  23        4.90       28.98    120.60 o 
   2   3  23       81.72      121.17    130.40 o 
   3   3  23       86.08      131.54    129.70 o 
   4   3  23      716.94      742.40    149.58 o 
  -1   4  23      126.19       75.26    115.46 o 
   0   4  23       53.78      111.31    115.28 o 
   1   4  23      215.56      258.61    123.89 o 
   2   4  23      970.76     1064.62    151.23 o 
   3   4  23        8.04      112.37    138.06 o 
   4   4  23      340.71      444.95    153.96 o 
   0   5  23       24.65       43.49    120.57 o 
   1   5  23      193.41      171.86    132.75 o 
   0   6  23      180.73      110.87    126.73 o 
   0  -3  24        1.74       65.14     97.09 o 
   1  -3  24        1.12      -58.33    122.50 o 
  -1  -2  24      179.23      363.90     85.72 o 
   0  -2  24     1060.41     1405.79    118.59 o 
   1  -2  24      190.15      157.62    116.52 o 
  -1  -1  24        2.44      106.68     82.40 o 
   0  -1  24       29.33      224.79     86.28 o 
   1  -1  24      129.72      170.68    106.32 o 
  -2   0  24      236.85      237.16    122.09 o 
  -1   0  24      291.51      417.62     66.90 o 
   0   0  24      288.57      489.94     73.65 o 
   1   0  24      133.56      102.07     95.15 o 
  -2   1  24        1.42       47.47    109.43 o 
  -1   1  24        3.93      105.51     61.56 o 
   0   1  24      233.06      423.68     91.58 o 
   1   1  24       10.46      -17.68     85.90 o 
   2   1  24      504.83      638.79    110.12 o 
   3   1  24      392.00      479.17    120.50 o 
  -1   2  24      230.78      280.62    124.89 o 
   0   2  24      133.92      240.16    120.96 o 
   3   2  24       22.18      144.38    117.06 o 
   4   2  24      767.31      764.21    158.33 o 
  -1   3  24      365.44      351.15    121.82 o 
   0   3  24       27.40      123.92    115.42 o 
   3   3  24       53.37       62.81    134.03 o 
   4   3  24        2.45       -7.42    146.02 o 
  -1   4  24       32.92       18.27    111.37 o 
   0   4  24      141.37      219.64    124.64 o 
   3   4  24      800.39     1193.68    162.87 o 
   0  -2  25      493.03      698.74    109.04 o 
   1  -2  25       78.00       26.89    113.95 o 
   0  -1  25        4.33      122.05     95.97 o 
   1  -1  25       26.15       64.08    102.17 o 
  -1   0  25       37.30      176.48     76.73 o 
   0   0  25      115.66      241.50     90.24 o 
   1   0  25        2.78      -18.26     98.02 o 
   2   1  25      351.21      508.43    114.75 o 
   2   2  25       47.71      149.38    110.10 o 
   3   2  25      335.02      373.69    134.63 o 
   3   3  25       82.31      175.50    127.91 o 
   1  -1  26      131.25       55.54    101.29 o 
   2   2  26       47.92      188.67    109.71 o 
                                                 
